# Supplementary material for: Tris(ethyl­enediamine-κ2 N,N′)cobalt(III) aqua­tris­(oxalato-κ2 O 1,O 2)indate(III)
Source: Acta Crystallogr Sect E Struct Rep Online. 2011 Dec 17;68(Pt 1):m65–6. doi: 10.1107/S1600536811053736 (PMC3254329; doi:10.1107/S1600536811053736)
Supplement: Supplementary file 1 [file e-68-00m65-sup1.cif]

##############################################################################
#                                                                            #
# This CIF contains the data in a paper accepted for publication in          #
# Acta Crystallographica Section E. It conforms to the requirements of       #
# Notes for Authors for Acta Crystallographica Section E, and has been       #
# peer reviewed under the auspices of the IUCr Commission on Journals.       #
#                                                                            #
# Full details of the Crystallographic Information File format               #
# are given in the paper "The Crystallographic Information File (CIF):       #
# a New Standard Archive File for Crystallography" by S. R. Hall, F. H.      #
# Allen and I. D. Brown [Acta Cryst. (1991), A47, 655-685].                  #
#                                                                            #
# The current version of the core CIF dictionary is obtainable from          #
# ftp://ftp.iucr.org/pub/cif_core.dic.                                       #
#                                                                            #
# Software is freely available for graphical display of the structure(s)     #
# in this CIF. For information consult the CIF software page                 #
# http://www.iucr.org/resources/cif/software.                                #
#                                                                            #
# This file may be used for bona fide research purposes within the           #
# scientific community so long as proper attribution is given to the journal # 
# article from which it was obtained.                                        #
#                                                                            #
##############################################################################
data_I
_audit_creation_method     SHELXL-97
_chemical_name_systematic
;
Tris(ethylenediamine-\k^2^<i>N</i>,<i>N</i>')cobalt(III)
aquatris(oxalato-\k^2^<i>O</i>^1^,<i>O</i>^2^)indate(III)
;
_chemical_name_common     ?
_chemical_formula_moiety     'C6 H24 Co N6 3+, C6 H2 In O13 3-'
_chemical_formula_sum     'C12 H26 Co In N6 O13'
_chemical_formula_iupac     '[Co (C2 H8 N2)3] [In (C2 O4)3 (H2 O)]'
_chemical_formula_weight     636.14
_chemical_melting_point     ?
_symmetry_cell_setting     triclinic
_symmetry_space_group_name_H-M     'P -1'
loop_
    _symmetry_equiv_pos_as_xyz
    'x, y, z'
    '-x, -y, -z'
_cell_length_a     7.5161(15)
_cell_length_b     10.921(2)
_cell_length_c     14.450(3)
_cell_angle_alpha     79.43(3)
_cell_angle_beta     80.13(3)
_cell_angle_gamma     71.25(3)
_cell_volume     1096.1(4)
_cell_formula_units_Z     2
_cell_measurement_reflns_used     10592
_cell_measurement_theta_min     3.02
_cell_measurement_theta_max     27.48
_cell_measurement_temperature     293(2)
_exptl_crystal_description     'block'
_exptl_crystal_colour     'yellow'
_exptl_crystal_size_max     0.3
_exptl_crystal_size_mid     0.2
_exptl_crystal_size_min     0.18
_exptl_crystal_density_diffrn     1.927
_exptl_crystal_density_meas     ?
_exptl_crystal_density_method     'not measured'
_exptl_crystal_F_000     640
_exptl_absorpt_coefficient_mu     1.886
_exptl_absorpt_correction_type     multi-scan
_exptl_absorpt_process_details     '(Crystalclear; Rigaku/MSC, 2002)'
_exptl_absorpt_correction_T_min     0.6
_exptl_absorpt_correction_T_max     0.8
_exptl_special_details     ?
_diffrn_ambient_temperature     293(2)
_diffrn_radiation_type     MoK\a
_diffrn_radiation_wavelength     0.71073
_diffrn_radiation_source     'fine-focus sealed tube'
_diffrn_radiation_monochromator     graphite
_diffrn_measurement_device_type     'Rigaku R-AXIS RAPID-S'
_diffrn_measurement_method     '\w scans'
_diffrn_detector_area_resol_mean     ?
_diffrn_reflns_number     11056
_diffrn_reflns_av_R_equivalents     0.0559
_diffrn_reflns_av_sigmaI/netI     0.0633
_diffrn_reflns_theta_min     3.02
_diffrn_reflns_theta_max     27.48
_diffrn_reflns_theta_full     27.48
_diffrn_measured_fraction_theta_max     0.991
_diffrn_measured_fraction_theta_full     0.991
_diffrn_reflns_limit_h_min     -9
_diffrn_reflns_limit_h_max     9
_diffrn_reflns_limit_k_min     -14
_diffrn_reflns_limit_k_max     14
_diffrn_reflns_limit_l_min     -18
_diffrn_reflns_limit_l_max     18
_diffrn_standards_number     0
_diffrn_standards_interval_count     0
_diffrn_standards_interval_time     0
_diffrn_standards_decay_%     0
_refine_special_details
;
Refinement of <i>F</i>^2^ against ALL reflections. The weighted <i>R</i>-factor
<i>wR</i> and goodness of fit <i>S</i> are based on <i>F</i>^2^, conventional
<i>R</i>-factors <i>R</i> are based on <i>F</i>, with <i>F</i> set to zero for
negative <i>F</i>^2^. The threshold expression of <i>F</i>^2^ >
\s(<i>F</i>^2^) is used only for calculating <i>R</i>-factors(gt) <i>etc</i>.
and is not relevant to the choice of reflections for refinement.
<i>R</i>-factors based on <i>F</i>^2^ are statistically about twice as large
as those based on <i>F</i>, and <i>R</i>- factors based on ALL data will be
even larger.
;
_reflns_number_total     4988
_reflns_number_gt     4360
_reflns_threshold_expression     I>2sigma(I)
_refine_ls_structure_factor_coef     Fsqd
_refine_ls_matrix_type     full
_refine_ls_R_factor_all     0.0577
_refine_ls_R_factor_gt     0.0476
_refine_ls_wR_factor_gt     0.1138
_refine_ls_wR_factor_ref     0.1192
_refine_ls_goodness_of_fit_ref     1.095
_refine_ls_restrained_S_all     1.095
_refine_ls_number_reflns     4988
_refine_ls_number_parameters     300
_refine_ls_number_restraints     0
_refine_ls_hydrogen_treatment     refU
_refine_ls_weighting_scheme     calc
_refine_ls_weighting_details
         'calc w=1/[\s^2^(Fo^2^)+(0.0504P)^2^+0.7829P] where P=(Fo^2^+2Fc^2^)/3'
_atom_sites_solution_hydrogens     geom
_atom_sites_solution_primary     direct
_atom_sites_solution_secondary     difmap
_refine_ls_shift/su_max     0.001
_refine_ls_shift/su_mean     0.000
_refine_diff_density_max     1.320
_refine_diff_density_min     -0.911
_refine_ls_extinction_method     none
_refine_ls_extinction_coef     ?
loop_
    _atom_type_symbol
    _atom_type_description
    _atom_type_scat_dispersion_real
    _atom_type_scat_dispersion_imag
    _atom_type_scat_source
    'C' 'C' 0.0033 0.0016
                         'International Tables Vol C Tables 4.2.6.8 and 6.1.1.4'
    'H' 'H' 0.0000 0.0000
                         'International Tables Vol C Tables 4.2.6.8 and 6.1.1.4'
    'N' 'N' 0.0061 0.0033
                         'International Tables Vol C Tables 4.2.6.8 and 6.1.1.4'
    'O' 'O' 0.0106 0.0060
                         'International Tables Vol C Tables 4.2.6.8 and 6.1.1.4'
    'Co' 'Co' 0.3494 0.9721
                         'International Tables Vol C Tables 4.2.6.8 and 6.1.1.4'
    'In' 'In' -0.7276 1.3100
                         'International Tables Vol C Tables 4.2.6.8 and 6.1.1.4'
_computing_data_collection     'RAPID-AUTO (Rigaku, 1998)'
_computing_cell_refinement     'RAPID-AUTO (Rigaku, 1998)'
_computing_data_reduction     'CrystalStructure (Rigaku/MSC, 2002)'
_computing_structure_solution     'SHELXS97 (Sheldrick, 2008)'
_computing_structure_refinement     'SHELXL97 (Sheldrick, 2008)'
_computing_molecular_graphics     'SHELXTL (Sheldrick, 2008)'
_computing_publication_material     'SHELXTL (Sheldrick, 2008)'
loop_
    _atom_site_type_symbol
    _atom_site_label
    _atom_site_fract_x
    _atom_site_fract_y
    _atom_site_fract_z
    _atom_site_U_iso_or_equiv
    _atom_site_adp_type
    _atom_site_calc_flag
    _atom_site_refinement_flags
    _atom_site_occupancy
    _atom_site_symmetry_multiplicity
    _atom_site_disorder_assembly
    _atom_site_disorder_group
    In In1 0.41280(4) 0.27178(3) 0.70832(2) 0.02767(11) Uani d . 1 1 . .
    Co Co1 0.13688(7) 0.26192(5) 1.23880(4) 0.02715(15) Uani d . 1 1 . .
    O O1 0.2854(5) 0.4022(3) 0.8190(2) 0.0379(7) Uani d . 1 1 . .
    O O2 0.2698(5) 0.4142(3) 0.9718(2) 0.0490(9) Uani d . 1 1 . .
    O O3 0.5453(5) 0.1704(3) 0.8361(2) 0.0402(8) Uani d . 1 1 . .
    O O4 0.5603(6) 0.1847(4) 0.9864(3) 0.0681(12) Uani d . 1 1 . .
    O O5 0.1303(4) 0.2508(3) 0.7207(3) 0.0400(8) Uani d . 1 1 . .
    O O6 -0.0236(4) 0.1146(3) 0.7043(3) 0.0480(9) Uani d . 1 1 . .
    O O7 0.4574(4) 0.0573(3) 0.7116(2) 0.0386(7) Uani d . 1 1 . .
    O O8 0.2982(5) -0.0880(3) 0.7345(3) 0.0517(9) Uani d . 1 1 . .
    O O9 0.4602(5) 0.2478(3) 0.5559(2) 0.0449(8) Uani d . 1 1 . .
    O O10 0.4079(6) 0.3539(4) 0.4111(2) 0.0564(10) Uani d . 1 1 . .
    O O11 0.2819(4) 0.4654(3) 0.6321(2) 0.0349(7) Uani d . 1 1 . .
    O O12 0.2215(6) 0.5763(4) 0.4920(3) 0.0660(12) Uani d . 1 1 . .
    O O13 0.6771(4) 0.3184(3) 0.6787(2) 0.0382(7) Uani d . 1 1 . .
    H H13A 0.690(3) 0.380(4) 0.628(3) 0.080 Uiso d R 1 1 . .
    H H13B 0.792(5) 0.272(2) 0.686(3) 0.080 Uiso d R 1 1 . .
    N N1 -0.1017(6) 0.2554(4) 1.3206(3) 0.0410(9) Uani d . 1 1 . .
    H H1A -0.1676 0.3355 1.3353 0.080 Uiso calc . 1 1 . .
    H H1B -0.1734 0.2288 1.2894 0.080 Uiso calc . 1 1 . .
    N N2 0.2587(5) 0.1761(4) 1.3530(3) 0.0353(8) Uani d . 1 1 . .
    H H2A 0.3232 0.0924 1.3464 0.080 Uiso calc . 1 1 . .
    H H2B 0.3414 0.2163 1.3607 0.080 Uiso calc . 1 1 . .
    N N3 0.1680(5) 0.0943(3) 1.1973(3) 0.0362(8) Uani d . 1 1 . .
    H H3A 0.2883 0.0433 1.2001 0.080 Uiso calc . 1 1 . .
    H H3B 0.0917 0.0534 1.2364 0.080 Uiso calc . 1 1 . .
    N N4 0.0045(6) 0.3375(4) 1.1268(3) 0.0394(9) Uani d . 1 1 . .
    H H4A -0.1014 0.4015 1.1420 0.080 Uiso calc . 1 1 . .
    H H4B 0.0790 0.3727 1.0815 0.080 Uiso calc . 1 1 . .
    N N5 0.3809(5) 0.2696(3) 1.1686(3) 0.0334(8) Uani d . 1 1 . .
    H H5A 0.4736 0.2015 1.1922 0.080 Uiso calc . 1 1 . .
    H H5B 0.3818 0.2628 1.1074 0.080 Uiso calc . 1 1 . .
    N N6 0.1154(5) 0.4369(4) 1.2661(3) 0.0376(9) Uani d . 1 1 . .
    H H6A -0.0062 0.4868 1.2690 0.080 Uiso calc . 1 1 . .
    H H6B 0.1564 0.4305 1.3223 0.080 Uiso calc . 1 1 . .
    C C1 -0.0561(8) 0.1636(5) 1.4084(4) 0.0488(12) Uani d . 1 1 . .
    H H1C -0.0303 0.0745 1.3967 0.080 Uiso calc . 1 1 . .
    H H1D -0.1620 0.1822 1.4579 0.080 Uiso calc . 1 1 . .
    C C2 0.1141(8) 0.1807(5) 1.4380(4) 0.0489(12) Uani d . 1 1 . .
    H H2C 0.0817 0.2637 1.4616 0.080 Uiso calc . 1 1 . .
    H H2D 0.1630 0.1115 1.4881 0.080 Uiso calc . 1 1 . .
    C C3 0.1212(8) 0.1146(5) 1.0987(4) 0.0470(12) Uani d . 1 1 . .
    H H3C 0.0886 0.0404 1.0866 0.080 Uiso calc . 1 1 . .
    H H3D 0.2283 0.1253 1.0534 0.080 Uiso calc . 1 1 . .
    C C4 -0.0453(8) 0.2366(5) 1.0901(4) 0.0490(13) Uani d . 1 1 . .
    H H4C -0.0684 0.2643 1.0244 0.080 Uiso calc . 1 1 . .
    H H4D -0.1584 0.2208 1.1269 0.080 Uiso calc . 1 1 . .
    C C5 0.4190(7) 0.3938(4) 1.1746(3) 0.0388(10) Uani d . 1 1 . .
    H H5C 0.4919 0.4199 1.1165 0.080 Uiso calc . 1 1 . .
    H H5D 0.4909 0.3819 1.2270 0.080 Uiso calc . 1 1 . .
    C C6 0.2320(7) 0.4966(4) 1.1895(3) 0.0384(10) Uani d . 1 1 . .
    H H6C 0.2491 0.5728 1.2078 0.080 Uiso calc . 1 1 . .
    H H6D 0.1718 0.5228 1.1318 0.080 Uiso calc . 1 1 . .
    C C7 0.3368(6) 0.3589(4) 0.9016(3) 0.0349(10) Uani d . 1 1 . .
    C C8 0.4958(7) 0.2256(4) 0.9099(3) 0.0396(10) Uani d . 1 1 . .
    C C9 0.1204(6) 0.1394(4) 0.7148(3) 0.0345(10) Uani d . 1 1 . .
    C C10 0.3067(6) 0.0259(4) 0.7209(3) 0.0347(10) Uani d . 1 1 . .
    C C11 0.3953(7) 0.3486(5) 0.4982(3) 0.0392(11) Uani d . 1 1 . .
    C C12 0.2895(6) 0.4741(4) 0.5431(3) 0.0380(10) Uani d . 1 1 . .
loop_
    _atom_site_aniso_label
    _atom_site_aniso_U_11
    _atom_site_aniso_U_22
    _atom_site_aniso_U_33
    _atom_site_aniso_U_12
    _atom_site_aniso_U_13
    _atom_site_aniso_U_23
    In1 0.02796(18) 0.02283(16) 0.03195(19) -0.00503(12) -0.00555(12)
                                                                    -0.00598(11)
    Co1 0.0254(3) 0.0220(3) 0.0337(3) -0.0050(2) -0.0045(2) -0.0058(2)
    O1 0.0447(19) 0.0308(15) 0.0320(17) 0.0010(13) -0.0064(14) -0.0096(13)
    O2 0.063(2) 0.0385(18) 0.0382(19) -0.0011(16) -0.0030(16) -0.0148(15)
    O3 0.049(2) 0.0324(16) 0.0285(17) 0.0043(14) -0.0057(14) -0.0049(13)
    O4 0.084(3) 0.064(2) 0.035(2) 0.017(2) -0.021(2) -0.0108(17)
    O5 0.0311(16) 0.0246(15) 0.064(2) -0.0069(13) -0.0073(15) -0.0074(14)
    O6 0.0311(17) 0.0337(17) 0.081(3) -0.0111(14) -0.0150(17) -0.0010(16)
    O7 0.0299(16) 0.0235(14) 0.064(2) -0.0061(12) -0.0103(15) -0.0092(14)
    O8 0.045(2) 0.0237(15) 0.090(3) -0.0096(14) -0.0235(19) -0.0037(16)
    O9 0.062(2) 0.0368(17) 0.0375(19) -0.0119(16) -0.0079(16) -0.0119(14)
    O10 0.088(3) 0.064(2) 0.0312(19) -0.037(2) -0.0131(18) -0.0094(16)
    O11 0.0371(17) 0.0289(15) 0.0360(18) -0.0072(13) -0.0048(13) -0.0018(12)
    O12 0.074(3) 0.054(2) 0.045(2) 0.003(2) -0.001(2) 0.0100(18)
    O13 0.0284(16) 0.0433(18) 0.0405(19) -0.0103(14) -0.0089(14) 0.0036(14)
    N1 0.037(2) 0.036(2) 0.051(3) -0.0107(17) -0.0003(18) -0.0150(18)
    N2 0.034(2) 0.038(2) 0.032(2) -0.0093(16) -0.0043(16) -0.0031(15)
    N3 0.035(2) 0.0281(18) 0.045(2) -0.0071(16) -0.0074(17) -0.0065(16)
    N4 0.037(2) 0.0297(19) 0.051(2) -0.0055(16) -0.0143(18) -0.0031(17)
    N5 0.034(2) 0.0295(18) 0.034(2) -0.0058(15) -0.0048(16) -0.0040(15)
    N6 0.035(2) 0.0336(19) 0.045(2) -0.0090(16) -0.0006(17) -0.0140(16)
    C1 0.053(3) 0.050(3) 0.046(3) -0.025(3) 0.013(2) -0.014(2)
    C2 0.053(3) 0.058(3) 0.037(3) -0.021(3) 0.001(2) -0.009(2)
    C3 0.065(3) 0.041(3) 0.042(3) -0.020(2) -0.013(2) -0.011(2)
    C4 0.054(3) 0.046(3) 0.055(3) -0.016(2) -0.026(3) -0.006(2)
    C5 0.040(3) 0.039(2) 0.043(3) -0.018(2) -0.002(2) -0.010(2)
    C6 0.047(3) 0.027(2) 0.045(3) -0.016(2) -0.008(2) -0.0044(19)
    C7 0.035(2) 0.028(2) 0.040(3) -0.0077(18) -0.0037(19) -0.0062(18)
    C8 0.042(3) 0.038(2) 0.034(3) -0.006(2) -0.006(2) -0.0024(19)
    C9 0.029(2) 0.029(2) 0.045(3) -0.0074(18) -0.0074(19) -0.0020(18)
    C10 0.037(2) 0.025(2) 0.044(3) -0.0088(18) -0.014(2) -0.0025(18)
    C11 0.048(3) 0.045(3) 0.033(3) -0.024(2) -0.009(2) -0.005(2)
    C12 0.034(2) 0.037(2) 0.040(3) -0.0125(19) -0.002(2) 0.0031(19)
_geom_special_details
;
All e.s.d.'s (except the e.s.d. in the dihedral angle between two l.s. planes)
are estimated using the full covariance matrix. The cell e.s.d.'s are taken
into account individually in the estimation of e.s.d.'s in distances, angles
and torsion angles; correlations between e.s.d.'s in cell parameters are only
used when they are defined by crystal symmetry. An approximate (isotropic)
treatment of cell e.s.d.'s is used for estimating e.s.d.'s involving l.s.
planes.
;
loop_
    _geom_bond_atom_site_label_1
    _geom_bond_atom_site_label_2
    _geom_bond_site_symmetry_2
    _geom_bond_distance
    _geom_bond_publ_flag
    In1 O13 . 2.160(3) ?
    In1 O5 . 2.182(3) ?
    In1 O3 . 2.191(3) ?
    In1 O11 . 2.199(3) ?
    In1 O9 . 2.221(3) ?
    In1 O1 . 2.222(3) ?
    In1 O7 . 2.250(3) ?
    Co1 N4 . 1.956(4) ?
    Co1 N5 . 1.957(4) ?
    Co1 N2 . 1.959(4) ?
    Co1 N3 . 1.960(4) ?
    Co1 N6 . 1.972(4) ?
    Co1 N1 . 1.986(4) ?
    O1 C7 . 1.277(5) ?
    O2 C7 . 1.225(5) ?
    O3 C8 . 1.263(5) ?
    O4 C8 . 1.234(6) ?
    O5 C9 . 1.262(5) ?
    O6 C9 . 1.236(5) ?
    O7 C10 . 1.265(5) ?
    O8 C10 . 1.244(5) ?
    O9 C11 . 1.266(6) ?
    O10 C11 . 1.238(6) ?
    O11 C12 . 1.265(5) ?
    O12 C12 . 1.230(6) ?
    O13 H13A . 0.9135 ?
    O13 H13B . 0.8610 ?
    N1 C1 . 1.481(7) ?
    N1 H1A . 0.9000 ?
    N1 H1B . 0.9000 ?
    N2 C2 . 1.491(6) ?
    N2 H2A . 0.9000 ?
    N2 H2B . 0.9000 ?
    N3 C3 . 1.487(6) ?
    N3 H3A . 0.9000 ?
    N3 H3B . 0.9000 ?
    N4 C4 . 1.477(6) ?
    N4 H4A . 0.9000 ?
    N4 H4B . 0.9000 ?
    N5 C5 . 1.494(5) ?
    N5 H5A . 0.9000 ?
    N5 H5B . 0.9000 ?
    N6 C6 . 1.479(6) ?
    N6 H6A . 0.9000 ?
    N6 H6B . 0.9000 ?
    C1 C2 . 1.492(7) ?
    C1 H1C . 0.9700 ?
    C1 H1D . 0.9700 ?
    C2 H2C . 0.9700 ?
    C2 H2D . 0.9700 ?
    C3 C4 . 1.509(7) ?
    C3 H3C . 0.9700 ?
    C3 H3D . 0.9700 ?
    C4 H4C . 0.9700 ?
    C4 H4D . 0.9700 ?
    C5 C6 . 1.501(6) ?
    C5 H5C . 0.9700 ?
    C5 H5D . 0.9700 ?
    C6 H6C . 0.9700 ?
    C6 H6D . 0.9700 ?
    C7 C8 . 1.559(6) ?
    C9 C10 . 1.546(6) ?
    C11 C12 . 1.543(7) ?
loop_
    _geom_angle_atom_site_label_1
    _geom_angle_atom_site_label_2
    _geom_angle_atom_site_label_3
    _geom_angle_site_symmetry_1
    _geom_angle_site_symmetry_3
    _geom_angle
    _geom_angle_publ_flag
    O13 In1 O5 . . 170.86(11) ?
    O13 In1 O3 . . 79.09(12) ?
    O5 In1 O3 . . 109.59(13) ?
    O13 In1 O11 . . 87.46(12) ?
    O5 In1 O11 . . 83.75(12) ?
    O3 In1 O11 . . 143.84(12) ?
    O13 In1 O9 . . 84.67(13) ?
    O5 In1 O9 . . 90.49(13) ?
    O3 In1 O9 . . 136.66(12) ?
    O11 In1 O9 . . 73.94(12) ?
    O13 In1 O1 . . 95.45(12) ?
    O5 In1 O1 . . 84.56(12) ?
    O3 In1 O1 . . 73.95(11) ?
    O11 In1 O1 . . 74.14(11) ?
    O9 In1 O1 . . 148.04(12) ?
    O13 In1 O7 . . 111.82(12) ?
    O5 In1 O7 . . 74.38(11) ?
    O3 In1 O7 . . 72.79(12) ?
    O11 In1 O7 . . 142.94(12) ?
    O9 In1 O7 . . 76.66(12) ?
    O1 In1 O7 . . 131.28(12) ?
    N4 Co1 N5 . . 92.52(17) ?
    N4 Co1 N2 . . 175.52(16) ?
    N5 Co1 N2 . . 90.62(16) ?
    N4 Co1 N3 . . 84.54(16) ?
    N5 Co1 N3 . . 91.28(16) ?
    N2 Co1 N3 . . 92.20(16) ?
    N4 Co1 N6 . . 91.28(16) ?
    N5 Co1 N6 . . 84.23(15) ?
    N2 Co1 N6 . . 92.22(16) ?
    N3 Co1 N6 . . 173.73(16) ?
    N4 Co1 N1 . . 92.14(18) ?
    N5 Co1 N1 . . 174.76(16) ?
    N2 Co1 N1 . . 84.87(17) ?
    N3 Co1 N1 . . 91.56(16) ?
    N6 Co1 N1 . . 93.26(16) ?
    C7 O1 In1 . . 116.6(3) ?
    C8 O3 In1 . . 118.2(3) ?
    C9 O5 In1 . . 117.0(3) ?
    C10 O7 In1 . . 114.6(3) ?
    C11 O9 In1 . . 116.8(3) ?
    C12 O11 In1 . . 116.9(3) ?
    In1 O13 H13A . . 118.1 ?
    In1 O13 H13B . . 132.1 ?
    H13A O13 H13B . . 104.0 ?
    C1 N1 Co1 . . 109.3(3) ?
    C1 N1 H1A . . 109.8 ?
    Co1 N1 H1A . . 109.8 ?
    C1 N1 H1B . . 109.8 ?
    Co1 N1 H1B . . 109.8 ?
    H1A N1 H1B . . 108.3 ?
    C2 N2 Co1 . . 110.4(3) ?
    C2 N2 H2A . . 109.6 ?
    Co1 N2 H2A . . 109.6 ?
    C2 N2 H2B . . 109.6 ?
    Co1 N2 H2B . . 109.6 ?
    H2A N2 H2B . . 108.1 ?
    C3 N3 Co1 . . 110.6(3) ?
    C3 N3 H3A . . 109.5 ?
    Co1 N3 H3A . . 109.5 ?
    C3 N3 H3B . . 109.5 ?
    Co1 N3 H3B . . 109.5 ?
    H3A N3 H3B . . 108.1 ?
    C4 N4 Co1 . . 110.6(3) ?
    C4 N4 H4A . . 109.5 ?
    Co1 N4 H4A . . 109.5 ?
    C4 N4 H4B . . 109.5 ?
    Co1 N4 H4B . . 109.5 ?
    H4A N4 H4B . . 108.1 ?
    C5 N5 Co1 . . 111.8(3) ?
    C5 N5 H5A . . 109.3 ?
    Co1 N5 H5A . . 109.3 ?
    C5 N5 H5B . . 109.3 ?
    Co1 N5 H5B . . 109.3 ?
    H5A N5 H5B . . 107.9 ?
    C6 N6 Co1 . . 108.4(3) ?
    C6 N6 H6A . . 110.0 ?
    Co1 N6 H6A . . 110.0 ?
    C6 N6 H6B . . 110.0 ?
    Co1 N6 H6B . . 110.0 ?
    H6A N6 H6B . . 108.4 ?
    N1 C1 C2 . . 107.7(4) ?
    N1 C1 H1C . . 110.2 ?
    C2 C1 H1C . . 110.2 ?
    N1 C1 H1D . . 110.2 ?
    C2 C1 H1D . . 110.2 ?
    H1C C1 H1D . . 108.5 ?
    N2 C2 C1 . . 107.3(4) ?
    N2 C2 H2C . . 110.2 ?
    C1 C2 H2C . . 110.2 ?
    N2 C2 H2D . . 110.2 ?
    C1 C2 H2D . . 110.2 ?
    H2C C2 H2D . . 108.5 ?
    N3 C3 C4 . . 106.4(4) ?
    N3 C3 H3C . . 110.5 ?
    C4 C3 H3C . . 110.5 ?
    N3 C3 H3D . . 110.5 ?
    C4 C3 H3D . . 110.5 ?
    H3C C3 H3D . . 108.6 ?
    N4 C4 C3 . . 106.5(4) ?
    N4 C4 H4C . . 110.4 ?
    C3 C4 H4C . . 110.4 ?
    N4 C4 H4D . . 110.4 ?
    C3 C4 H4D . . 110.4 ?
    H4C C4 H4D . . 108.6 ?
    N5 C5 C6 . . 107.9(4) ?
    N5 C5 H5C . . 110.1 ?
    C6 C5 H5C . . 110.1 ?
    N5 C5 H5D . . 110.1 ?
    C6 C5 H5D . . 110.1 ?
    H5C C5 H5D . . 108.4 ?
    N6 C6 C5 . . 106.2(4) ?
    N6 C6 H6C . . 110.5 ?
    C5 C6 H6C . . 110.5 ?
    N6 C6 H6D . . 110.5 ?
    C5 C6 H6D . . 110.5 ?
    H6C C6 H6D . . 108.7 ?
    O2 C7 O1 . . 124.7(4) ?
    O2 C7 C8 . . 119.9(4) ?
    O1 C7 C8 . . 115.4(4) ?
    O4 C8 O3 . . 126.7(4) ?
    O4 C8 C7 . . 117.8(4) ?
    O3 C8 C7 . . 115.6(4) ?
    O6 C9 O5 . . 125.6(4) ?
    O6 C9 C10 . . 118.4(4) ?
    O5 C9 C10 . . 116.0(4) ?
    O8 C10 O7 . . 125.0(4) ?
    O8 C10 C9 . . 118.4(4) ?
    O7 C10 C9 . . 116.5(4) ?
    O10 C11 O9 . . 125.9(5) ?
    O10 C11 C12 . . 118.6(4) ?
    O9 C11 C12 . . 115.5(4) ?
    O12 C12 O11 . . 123.6(5) ?
    O12 C12 C11 . . 119.6(4) ?
    O11 C12 C11 . . 116.8(4) ?
loop_
    _geom_hbond_atom_site_label_D
    _geom_hbond_atom_site_label_H
    _geom_hbond_atom_site_label_A
    _geom_hbond_site_symmetry_A
    _geom_hbond_distance_DH
    _geom_hbond_distance_HA
    _geom_hbond_distance_DA
    _geom_hbond_angle_DHA
    O13 H13A O12 2_666 0.91 1.79 2.620(5) 150
    O13 H13B O6 1_655 0.86 1.84 2.629(4) 152
    N1 H1A O11 2_567 0.90 2.17 3.064(5) 171
    N1 H1B O8 2_557 0.90 2.14 2.972(5) 153
    N2 H2A O7 2_657 0.90 2.10 2.935(5) 155
    N2 H2B O10 1_556 0.90 2.01 2.838(5) 152
    N3 H3A O7 2_657 0.90 2.34 3.142(5) 149
    N3 H3A O3 2_657 0.90 2.37 3.063(5) 134
    N3 H3B O6 2_557 0.90 2.06 2.878(5) 151
    N4 H4A O1 2_567 0.90 2.26 3.114(5) 159
    N4 H4A O2 2_567 0.90 2.49 3.103(5) 126
    N4 H4B O2 . 0.90 2.04 2.924(6) 168
    N5 H5A O8 2_657 0.90 2.09 2.962(5) 163
    N5 H5B O4 . 0.90 2.14 2.912(5) 143
    N5 H5B O2 . 0.90 2.40 3.099(5) 135
    N6 H6A O11 2_567 0.90 2.27 3.040(5) 143
    N6 H6A O1 2_567 0.90 2.49 3.279(5) 147
    N6 H6B O10 1_556 0.90 2.31 3.105(5) 147
_iucr_refine_instructions_details
;
TITL a in P-1
CELL 0.71073   7.5161  10.9211  14.4505  79.434  80.128  71.252
ZERR   2.00   0.0015   0.0022   0.0029   0.030   0.030   0.030
LATT  1
SFAC C H N O CO IN
UNIT 24 52 12 26 2 2
L.S. 8
BOND $H
EQIV $1 -x+1, -y+1, -z+1
EQIV $2 x+1, y, z
EQIV $3 -x, -y+1, -z+2
EQIV $4 -x, -y, -z+2
EQIV $5 -x+1, -y, -z+2
EQIV $6 x, y, z+1
htab O13 O12_$1
htab O13 O6_$2
htab N1 O11_$3
htab N1 O8_$4
htab N2 O7_$5
htab N2 O10_$6
htab N3 O7_$5
htab N3 O3_$5
htab N3 O6_$4
htab N4 O1_$3
htab N4 O2_$3
htab N4 O2
htab N5 O8_$5
htab N5 O4
htab N5 O2
htab N6 O11_$3
htab N6 O1_$3
htab N6 O10_$6
FMAP 2
PLAN -20
acta
WGHT    0.050400    0.782900
FVAR       0.30917
IN1   6   0.41281   0.27178   0.70832  11.00000   0.02796   0.02283 =
       0.03195  -0.00598  -0.00555  -0.00503
CO1   5   0.13688   0.26192   1.23880  11.00000   0.02537   0.02204 =
       0.03367  -0.00583  -0.00454  -0.00500
O1    4   0.28542   0.40224   0.81897  11.00000   0.04470   0.03079 =
       0.03199  -0.00958  -0.00637   0.00100
O2    4   0.26978   0.41423   0.97176  11.00000   0.06276   0.03848 =
       0.03817  -0.01481  -0.00296  -0.00110
O3    4   0.54532   0.17038   0.83610  11.00000   0.04852   0.03238 =
       0.02846  -0.00495  -0.00574   0.00430
O4    4   0.56028   0.18468   0.98645  11.00000   0.08417   0.06394 =
       0.03470  -0.01080  -0.02104   0.01677
O5    4   0.13032   0.25079   0.72074  11.00000   0.03105   0.02459 =
       0.06427  -0.00736  -0.00729  -0.00689
O6    4  -0.02361   0.11463   0.70427  11.00000   0.03109   0.03366 =
       0.08059  -0.00101  -0.01497  -0.01111
O7    4   0.45741   0.05731   0.71161  11.00000   0.02988   0.02353 =
       0.06402  -0.00921  -0.01031  -0.00609
O8    4   0.29818  -0.08798   0.73452  11.00000   0.04491   0.02373 =
       0.09004  -0.00373  -0.02347  -0.00960
O9    4   0.46016   0.24779   0.55586  11.00000   0.06157   0.03681 =
       0.03750  -0.01185  -0.00786  -0.01185
O10   4   0.40792   0.35386   0.41106  11.00000   0.08795   0.06361 =
       0.03116  -0.00941  -0.01311  -0.03658
O11   4   0.28192   0.46543   0.63207  11.00000   0.03706   0.02888 =
       0.03601  -0.00177  -0.00482  -0.00717
O12   4   0.22150   0.57630   0.49199  11.00000   0.07390   0.05381 =
       0.04488   0.01000  -0.00126   0.00330
O13   4   0.67713   0.31837   0.67871  11.00000   0.02841   0.04328 =
       0.04048   0.00361  -0.00891  -0.01031
AFIX   3
H13A  2   0.68954   0.37612   0.63198  11.00000  -1.2
H13B  2   0.79015   0.27255   0.68630  11.00000  -1.2
AFIX   0
N1    3  -0.10171   0.25542   1.32060  11.00000   0.03707   0.03623 =
       0.05115  -0.01502  -0.00027  -0.01067
AFIX  21
H1A   2  -0.16761   0.33555   1.33534  11.00000  -1.2
H1B   2  -0.17339   0.22882   1.28939  11.00000  -1.2
AFIX   0
N2    3   0.25870   0.17608   1.35299  11.00000   0.03432   0.03789 =
       0.03191  -0.00314  -0.00425  -0.00933
AFIX  21
H2A   2   0.32323   0.09244   1.34641  11.00000  -1.2
H2B   2   0.34143   0.21634   1.36072  11.00000  -1.2
AFIX   0
N3    3   0.16803   0.09435   1.19730  11.00000   0.03521   0.02811 =
       0.04508  -0.00655  -0.00742  -0.00707
AFIX  21
H3A   2   0.28833   0.04333   1.20008  11.00000  -1.2
H3B   2   0.09169   0.05340   1.23644  11.00000  -1.2
AFIX   0
N4    3   0.00454   0.33746   1.12678  11.00000   0.03713   0.02969 =
       0.05063  -0.00309  -0.01432  -0.00551
AFIX  21
H4A   2  -0.10145   0.40149   1.14197  11.00000  -1.2
H4B   2   0.07903   0.37266   1.08149  11.00000  -1.2
AFIX   0
N5    3   0.38087   0.26956   1.16861  11.00000   0.03390   0.02954 =
       0.03419  -0.00401  -0.00475  -0.00581
AFIX  21
H5A   2   0.47363   0.20150   1.19218  11.00000  -1.2
H5B   2   0.38175   0.26280   1.10738  11.00000  -1.2
AFIX   0
N6    3   0.11545   0.43689   1.26614  11.00000   0.03504   0.03355 =
       0.04524  -0.01398  -0.00058  -0.00901
AFIX  21
H6A   2  -0.00620   0.48685   1.26903  11.00000  -1.2
H6B   2   0.15638   0.43047   1.32234  11.00000  -1.2
AFIX   0
C1    1  -0.05613   0.16360   1.40838  11.00000   0.05330   0.04984 =
       0.04601  -0.01407   0.01295  -0.02485
AFIX  21
H1C   2  -0.03032   0.07449   1.39670  11.00000  -1.2
H1D   2  -0.16200   0.18216   1.45792  11.00000  -1.2
AFIX   0
C2    1   0.11414   0.18066   1.43803  11.00000   0.05330   0.05753 =
       0.03739  -0.00921   0.00092  -0.02054
AFIX  21
H2C   2   0.08169   0.26374   1.46157  11.00000  -1.2
H2D   2   0.16300   0.11146   1.48806  11.00000  -1.2
AFIX   0
C3    1   0.12120   0.11461   1.09867  11.00000   0.06505   0.04147 =
       0.04193  -0.01077  -0.01288  -0.02001
AFIX  21
H3C   2   0.08856   0.04042   1.08665  11.00000  -1.2
H3D   2   0.22828   0.12535   1.05343  11.00000  -1.2
AFIX   0
C4    1  -0.04530   0.23661   1.09008  11.00000   0.05390   0.04600 =
       0.05473  -0.00571  -0.02596  -0.01604
AFIX  21
H4C   2  -0.06845   0.26430   1.02436  11.00000  -1.2
H4D   2  -0.15838   0.22081   1.12691  11.00000  -1.2
AFIX   0
C5    1   0.41902   0.39380   1.17460  11.00000   0.03983   0.03921 =
       0.04266  -0.00981  -0.00208  -0.01843
AFIX  21
H5C   2   0.49186   0.41990   1.11650  11.00000  -1.2
H5D   2   0.49090   0.38186   1.22699  11.00000  -1.2
AFIX   0
C6    1   0.23205   0.49655   1.18950  11.00000   0.04653   0.02734 =
       0.04535  -0.00437  -0.00764  -0.01587
AFIX  21
H6C   2   0.24914   0.57282   1.20777  11.00000  -1.2
H6D   2   0.17182   0.52280   1.13179  11.00000  -1.2
AFIX   0
C7    1   0.33678   0.35894   0.90155  11.00000   0.03538   0.02823 =
       0.04014  -0.00616  -0.00369  -0.00771
C8    1   0.49580   0.22555   0.90988  11.00000   0.04224   0.03831 =
       0.03372  -0.00241  -0.00622  -0.00622
C9    1   0.12041   0.13938   0.71477  11.00000   0.02899   0.02891 =
       0.04462  -0.00195  -0.00741  -0.00740
C10   1   0.30668   0.02593   0.72093  11.00000   0.03749   0.02496 =
       0.04367  -0.00251  -0.01410  -0.00881
C11   1   0.39528   0.34861   0.49819  11.00000   0.04801   0.04533 =
       0.03285  -0.00487  -0.00867  -0.02397
C12   1   0.28954   0.47411   0.54306  11.00000   0.03369   0.03728 =
       0.04033   0.00307  -0.00241  -0.01254
HKLF 4
END
;
data_global
_journal_date_recd_electronic     2011-11-26
_journal_date_accepted     2011-12-13
_journal_name_full     'Acta Crystallographica, Section E'
_journal_year     2012
_journal_volume     68
_journal_issue      1
_journal_page_first     m65
_journal_page_last     m66
_journal_paper_category     QM
_journal_paper_doi     10.1107/S1600536811053736
_journal_coeditor_code     FJ2490
_publ_contact_author_name     'Shuangquan Liao'
_publ_contact_author_address
;
Department of Materials and Chemical Engineering
Ministry of Education Key Laboratory of Application Technology of Hainan
Superior Resources Chemical Materials
Hainan University
Haikou 570228
Hainan Province
People's Republic of China
;
_publ_contact_author_email     'shqliao@126.com'
_publ_contact_author_fax     '+86-898-66277929'
_publ_contact_author_phone     '+86-898-66277929'
_publ_section_title
;
Tris(ethylenediamine-\k^2^<i>N</i>,<i>N</i>')cobalt(III)
aquatris(oxalato-\k^2^<i>O</i>^1^,<i>O</i>^2^)indate(III)
;
loop_
    _publ_author_name
    _publ_author_footnote
    _publ_author_address
    'Zhang, Zhe' .
;
Department of Materials and Chemical Engineering
Ministry of Education Key Laboratory of Application Technology of Hainan
Superior Resources Chemical Materials
Hainan University
Haikou 570228
Hainan Province
People's Republic of China
;
    'Wang, Fuxiang' .
;
Department of Materials and Chemical Engineering
Ministry of Education Key Laboratory of Application Technology of Hainan
Superior Resources Chemical Materials
Hainan University
Haikou 570228
Hainan Province
People's Republic of China
;
    'Liao, Shuangquan' .
;
Department of Materials and Chemical Engineering
Ministry of Education Key Laboratory of Application Technology of Hainan
Superior Resources Chemical Materials
Hainan University
Haikou 570228
Hainan Province
People's Republic of China
;
