# Supplementary material for: Tris(ethyl­enediamine-κ2 N,N′)cobalt(III) aqua­tris­(oxalato-κ2 O 1,O 2)indate(III)
Source: Acta Crystallogr Sect E Struct Rep Online. 2011 Dec 17;68(Pt 1):m65–6. doi: 10.1107/S1600536811053736 (PMC3254329; doi:10.1107/S1600536811053736)
Supplement: Supplementary file 2 [file e-68-00m65-Isup2.hkl]

# 
# h,k,l, Fc-squared, Fo-squared, sigma(Fo-squared) and status flag 
# 
data_I
_shelx_title ' a in P-1' 
_shelx_refln_list_code          4 
_shelx_F_calc_maximum      181.27 
_exptl_crystal_F_000       640.00 
_reflns_d_resolution_high  0.7700 
 
loop_ 
 _symmetry_equiv_pos_as_xyz 
 'x, y, z' 
 '-x, -y, -z' 
 
_cell_length_a     7.5161 
_cell_length_b    10.9211 
_cell_length_c    14.4505 
_cell_angle_alpha  79.434 
_cell_angle_beta   80.128 
_cell_angle_gamma  71.252 
 
_shelx_F_squared_multiplier     1.000 
 
loop_ 
 _refln_index_h 
 _refln_index_k 
 _refln_index_l 
 _refln_F_squared_calc 
 _refln_F_squared_meas 
 _refln_F_squared_sigma 
 _refln_observed_status 
   2   0   0      662.63      676.62     27.02 o 
   3   0   0      410.96      423.01     12.62 o 
   4   0   0     2953.29     2785.60     93.36 o 
   5   0   0       65.87       56.34     14.73 o 
   6   0   0      940.21      976.14     56.53 o 
   7   0   0     2881.42     2571.89    130.85 o 
   8   0   0       32.67       30.44     20.77 o 
   9   0   0        0.02       24.78     22.28 o 
  -8   1   0      716.97      652.47     75.85 o 
  -7   1   0     1339.43     1461.49    114.92 o 
  -6   1   0       86.83       91.76     25.53 o 
  -5   1   0      471.37      414.21     28.98 o 
  -4   1   0     4225.48     4235.46    205.67 o 
  -3   1   0     5394.00     4978.74    164.77 o 
  -2   1   0       82.48      113.55      6.50 o 
  -1   1   0    25898.55    23467.67    343.35 o 
   2   1   0     8633.37     9668.14    149.17 o 
   3   1   0    15257.56    15287.23    722.47 o 
   4   1   0     5564.68     5359.84    130.56 o 
   5   1   0       82.79       66.38      6.71 o 
   6   1   0     1415.94     1106.76     90.19 o 
   7   1   0      958.63      955.09     59.57 o 
   8   1   0     1175.98     1253.71     86.63 o 
   9   1   0       30.73       38.54     17.44 o 
  -8   2   0      364.13      283.61     65.59 o 
  -7   2   0      571.61      602.94     52.18 o 
  -6   2   0      475.41      542.29     46.82 o 
  -5   2   0     2219.48     2420.44    114.78 o 
  -4   2   0     5987.97     6100.49    220.90 o 
  -3   2   0        4.90        6.19      7.48 o 
  -2   2   0      693.73      709.88     25.71 o 
  -1   2   0       69.43       31.59      3.43 o 
   0   2   0    29114.84    27658.14    448.80 o 
   1   2   0     7068.18     7831.73    204.73 o 
   2   2   0    32859.43    30925.60    904.71 o 
   4   2   0     7855.37     8443.71    307.83 o 
   5   2   0      258.64      231.47     16.79 o 
   6   2   0      756.95      682.97     29.29 o 
   7   2   0     1317.92     1327.20     75.31 o 
   8   2   0       46.61       53.14     16.11 o 
   9   2   0       15.49       15.17     16.68 o 
  -8   3   0      624.76      744.96     99.02 o 
  -7   3   0      650.82      712.59     59.66 o 
  -6   3   0        6.92       22.65     13.44 o 
  -5   3   0      777.35      860.44     54.62 o 
  -4   3   0      406.38      455.45     31.10 o 
  -3   3   0     1733.52     1427.54     93.24 o 
  -2   3   0     1253.89     1435.32     82.54 o 
  -1   3   0     5473.28     5323.49    255.72 o 
   0   3   0       54.29       78.17      3.88 o 
   1   3   0      863.18     1017.44     29.21 o 
   2   3   0      118.00       95.26      5.35 o 
   3   3   0    11013.59    11214.74    269.83 o 
   4   3   0     9567.89     9696.39    327.44 o 
   5   3   0      349.04      365.27     22.14 o 
   6   3   0        6.91       -6.96      7.26 o 
   7   3   0      104.54       87.62     10.69 o 
   8   3   0      461.36      489.42     44.86 o 
   9   3   0        3.87       56.58     22.91 o 
  -7   4   0      369.22      398.51     42.86 o 
  -6   4   0      175.67      182.13     43.47 o 
  -5   4   0      370.49      373.16     42.89 o 
  -4   4   0     8486.40     8820.55    555.98 o 
  -3   4   0      664.44      588.36     21.28 o 
  -2   4   0       10.35        5.66      5.25 o 
  -1   4   0      628.90      686.90     31.78 o 
   0   4   0     6394.11     6665.98    163.72 o 
   1   4   0     1747.13     1767.67     52.73 o 
   2   4   0     2717.24     2474.83     71.61 o 
   3   4   0    14824.54    16224.86    382.30 o 
   4   4   0      106.16      122.51      8.43 o 
   5   4   0       23.90       27.10      5.71 o 
   6   4   0     1407.69     1467.86     57.63 o 
   7   4   0      978.28      958.91     60.51 o 
   8   4   0       27.11       37.56     18.73 o 
   9   4   0        0.95       48.34     47.39 o 
  -7   5   0      452.90      522.44     65.07 o 
  -6   5   0      120.52      131.12     28.98 o 
  -5   5   0      350.90      393.87     35.55 o 
  -4   5   0       50.60       55.32     12.61 o 
  -3   5   0     2463.38     2341.08    169.57 o 
  -2   5   0     1046.50     1004.97     40.28 o 
  -1   5   0     3915.37     3584.31     99.74 o 
   0   5   0     2290.29     2096.70     72.18 o 
   1   5   0     4044.07     3900.75    125.42 o 
   2   5   0      209.68      224.25     15.25 o 
   3   5   0     5233.78     5401.93    161.27 o 
   4   5   0     5871.15     6290.01    166.54 o 
   5   5   0      807.54      864.88     36.40 o 
   6   5   0     1213.43     1187.92     50.76 o 
   7   5   0      202.09      162.25     16.71 o 
   8   5   0      528.35      529.32     52.27 o 
   9   5   0       13.99       17.05     17.44 o 
  -7   6   0       17.43       84.32     35.05 o 
  -6   6   0      228.78      304.70     39.37 o 
  -5   6   0       46.83       37.35     13.79 o 
  -4   6   0     3388.54     3898.87    183.64 o 
  -3   6   0       80.73       80.31     13.75 o 
  -2   6   0        0.06       13.70      5.77 o 
  -1   6   0      471.81      467.04     18.92 o 
   0   6   0     7807.37     7523.47    332.73 o 
   1   6   0     1337.63     1253.92     32.86 o 
   2   6   0      148.42      137.14      6.96 o 
   3   6   0     6688.51     6425.59    291.04 o 
   4   6   0      191.91      194.28     12.00 o 
   5   6   0      188.16      187.33     16.26 o 
   6   6   0       56.88       69.61     16.27 o 
   7   6   0     2808.13     3065.25    124.82 o 
   8   6   0      212.94      192.60     21.20 o 
   9   6   0       16.96       21.76     22.49 o 
  -6   7   0      111.89       84.83     23.59 o 
  -5   7   0      516.10      539.10     50.33 o 
  -4   7   0       11.79       22.62     11.84 o 
  -3   7   0     2267.72     2270.28    124.86 o 
  -2   7   0      197.01      194.76     13.20 o 
  -1   7   0     1892.49     1909.74     60.45 o 
   0   7   0     2498.15     2568.04     72.59 o 
   1   7   0      685.02      606.32     27.51 o 
   2   7   0        0.91       12.72      3.66 o 
   3   7   0     1885.40     1997.49    177.65 o 
   4   7   0     7273.43     7031.27    610.85 o 
   5   7   0        0.17       11.93     12.14 o 
   6   7   0     1470.46     1715.04    116.33 o 
   7   7   0      174.65      169.31     17.46 o 
   8   7   0      282.45      295.57     27.69 o 
   9   7   0        9.32       61.31     21.33 o 
  -5   8   0       76.54       63.07     22.18 o 
  -4   8   0     1566.83     1717.67    130.51 o 
  -3   8   0      407.12      372.48     22.66 o 
  -2   8   0      178.70      158.96     13.03 o 
  -1   8   0     1304.23     1243.01     46.71 o 
   0   8   0     2032.93     2171.21     69.79 o 
   1   8   0      864.75      812.12     28.69 o 
   2   8   0     1564.57     1585.72     72.07 o 
   3   8   0     2847.92     2811.34    199.66 o 
   4   8   0      214.68      158.40     35.38 o 
   5   8   0       95.28      116.28     24.99 o 
   6   8   0        0.05       33.90      8.38 o 
   7   8   0     1250.98     1254.88     67.76 o 
   8   8   0      148.13      150.44     24.31 o 
   9   8   0       58.49       72.81     30.97 o 
  -5   9   0      445.83      396.76    108.64 o 
  -4   9   0      137.91      132.86     34.94 o 
  -3   9   0      670.02      576.82     54.66 o 
  -2   9   0      318.65      308.39     20.55 o 
  -1   9   0     4034.03     3963.36    129.32 o 
   0   9   0     2436.27     2401.82     81.16 o 
   1   9   0        9.25        1.95      6.56 o 
   2   9   0        1.79        6.39     15.27 o 
   3   9   0       66.13       66.22     11.71 o 
   4   9   0     1556.67     1578.94     83.47 o 
   5   9   0      106.62       88.88     15.34 o 
   6   9   0     2441.66     2995.14    295.70 o 
   7   9   0      253.41      277.53     31.22 o 
   8   9   0       70.68      103.61     26.15 o 
  -4  10   0     1020.86      834.62    111.83 o 
  -3  10   0      203.05      243.96     58.69 o 
  -2  10   0       33.09       37.81      8.69 o 
  -1  10   0      847.31      828.35     67.90 o 
   0  10   0      701.57      647.04     45.56 o 
   1  10   0      845.82      891.48     54.20 o 
   2  10   0     1519.17     1522.08     81.00 o 
   3  10   0     2363.24     2371.30    148.55 o 
   4  10   0       12.26       29.57     14.28 o 
   5  10   0       27.93       36.82     13.91 o 
   6  10   0       12.32       33.48     20.30 o 
   7  10   0      589.83      705.33     58.85 o 
   8  10   0      201.45      175.90     29.46 o 
  -3  11   0      184.48      109.64     37.56 o 
  -2  11   0        0.23       37.33     12.95 o 
  -1  11   0      474.23      427.48     36.75 o 
   0  11   0     1657.25     1644.35    145.52 o 
   1  11   0      207.32      216.35     24.17 o 
   2  11   0      335.77      271.08     26.66 o 
   3  11   0      110.94       98.99     18.94 o 
   4  11   0     1956.37     2039.33    115.62 o 
   5  11   0      104.84       89.95     21.55 o 
   6  11   0      568.90      663.81     58.05 o 
   7  11   0      373.98      463.13     48.98 o 
  -2  12   0      156.50      109.95     34.84 o 
  -1  12   0      694.65      793.27    125.38 o 
   0  12   0      320.93      293.21     32.51 o 
   1  12   0      197.47      203.56     25.83 o 
   2  12   0       65.02       62.94     19.98 o 
   3  12   0     1772.62     2036.91    123.99 o 
   4  12   0      209.79      243.19     29.03 o 
   5  12   0       13.18       47.39     16.82 o 
   7  12   0      331.84      403.49     56.18 o 
   0  13   0     1048.58     1062.48    110.89 o 
   1  13   0       18.88       11.94     13.95 o 
   2  13   0      398.56      413.88     42.76 o 
   3  13   0      178.74      178.67     50.58 o 
   4  13   0      478.10      440.89     46.75 o 
   5  13   0      172.07      125.99     24.66 o 
   6  13   0      398.13      339.90     65.07 o 
  -5 -13   1      452.17      471.11     51.16 o 
  -4 -13   1      504.52      500.99     49.80 o 
  -3 -13   1       29.28       57.79     39.60 o 
  -2 -13   1      397.51      433.51     44.85 o 
  -1 -13   1       21.98       91.43     31.28 o 
   0 -13   1      186.73      191.49     29.63 o 
  -6 -12   1      328.96      413.94     75.11 o 
  -5 -12   1      648.84      677.07     77.68 o 
  -4 -12   1       97.90       64.02     17.20 o 
  -3 -12   1        4.77       -2.09     16.42 o 
  -2 -12   1      450.03      390.38     38.22 o 
  -1 -12   1     1235.79     1316.99    133.12 o 
   0 -12   1       13.20       13.11     12.65 o 
   1 -12   1      214.95      199.27     54.87 o 
   2 -12   1       65.50       49.27     27.20 o 
  -7 -11   1        2.76       19.12     14.60 o 
  -6 -11   1       45.43       44.63     16.80 o 
  -5 -11   1      248.17      290.83     31.89 o 
  -4 -11   1      401.66      453.26     38.42 o 
  -3 -11   1      704.84      687.39     52.70 o 
  -2 -11   1     1825.41     1767.36    105.35 o 
  -1 -11   1      195.36      154.31     26.26 o 
   0 -11   1      446.18      473.35     60.68 o 
   1 -11   1       32.24       29.33     12.66 o 
   2 -11   1      790.72      548.92     75.11 o 
   3 -11   1      156.25       98.02     34.84 o 
  -8 -10   1      277.74      328.60     43.98 o 
  -7 -10   1      241.57      299.57     35.57 o 
  -6 -10   1      506.86      545.63     47.75 o 
  -5 -10   1     1208.35     1286.47     78.43 o 
  -4 -10   1       56.92       69.24     14.38 o 
  -3 -10   1       34.64       38.47     12.42 o 
  -2 -10   1      427.16      443.64     33.77 o 
  -1 -10   1     2678.66     2537.63    121.95 o 
   0 -10   1      484.11      415.99     32.30 o 
   1 -10   1      723.53      602.36     32.10 o 
   2 -10   1      349.19      320.07     29.73 o 
   3 -10   1        3.89       29.99     27.67 o 
   4 -10   1       24.19        2.72     19.35 o 
  -8  -9   1      554.89      579.00     55.18 o 
  -7  -9   1       41.76       37.18     22.75 o 
  -6  -9   1      125.55      177.74     26.10 o 
  -5  -9   1      404.30      423.59     47.70 o 
  -4  -9   1      708.31      712.60     44.99 o 
  -3  -9   1      363.96      349.20     27.03 o 
  -2  -9   1     1262.16     1302.03     68.42 o 
  -1  -9   1     1557.44     1402.94     77.71 o 
   0  -9   1        1.81       19.74      8.45 o 
   1  -9   1        2.28       15.74     18.23 o 
   2  -9   1     1647.84     1609.71     63.74 o 
   3  -9   1      785.10      835.72    161.47 o 
   4  -9   1       77.05       64.93     18.54 o 
   5  -9   1      270.62      219.64     35.10 o 
  -9  -8   1      220.03      106.29     37.87 o 
  -8  -8   1      128.50      153.83     20.84 o 
  -7  -8   1       99.45      102.69     17.89 o 
  -6  -8   1      570.63      619.42     36.12 o 
  -5  -8   1     2110.41     2277.22     90.43 o 
  -4  -8   1        4.64        8.42      5.09 o 
  -3  -8   1      122.23      127.15     25.34 o 
  -2  -8   1        9.06       21.41      4.56 o 
  -1  -8   1     1684.26     1578.14     51.18 o 
   0  -8   1     1182.77     1196.22     66.41 o 
   1  -8   1     2964.86     2896.55    218.28 o 
   2  -8   1     1644.03     1689.20     62.20 o 
   3  -8   1       49.73       36.99      7.76 o 
   4  -8   1       98.74      125.35     40.02 o 
   5  -8   1      161.67      151.93     26.68 o 
  -9  -7   1      251.26      215.81     62.09 o 
  -8  -7   1      174.46      183.50     21.74 o 
  -7  -7   1      112.22      116.86     25.74 o 
  -6  -7   1     2094.23     2194.54     90.00 o 
  -5  -7   1       22.94       17.82     10.45 o 
  -4  -7   1     1682.20     1860.65     92.38 o 
  -3  -7   1      213.00      225.42     17.07 o 
  -2  -7   1     3362.73     2838.73     85.47 o 
  -1  -7   1      170.52      168.66      9.54 o 
   0  -7   1      291.52      300.15     16.77 o 
   1  -7   1      660.94      575.88     24.68 o 
   2  -7   1      556.45      620.98     27.21 o 
   3  -7   1     1683.35     1654.02    142.98 o 
   4  -7   1      171.13      148.03     35.26 o 
   5  -7   1      677.48      714.64    193.75 o 
   6  -7   1        0.08       10.50     15.66 o 
  -9  -6   1      110.41       78.74     22.91 o 
  -8  -6   1      107.04       81.57     31.70 o 
  -7  -6   1       53.20       55.72     14.45 o 
  -6  -6   1      384.83      371.97     24.10 o 
  -5  -6   1     6722.09     8148.31    360.92 o 
  -4  -6   1      294.05      268.81     19.47 o 
  -3  -6   1     1178.01     1255.60     80.45 o 
  -2  -6   1      267.47      234.80     10.30 o 
  -1  -6   1      932.52      834.15     27.50 o 
   0  -6   1      606.12      618.78     43.81 o 
   1  -6   1     2691.27     2680.75     75.80 o 
   2  -6   1     6308.22     6033.60    240.41 o 
   3  -6   1       35.53       45.94      7.89 o 
   4  -6   1       77.07       96.17     35.26 o 
   5  -6   1       66.46       63.64     27.25 o 
   6  -6   1      782.92      874.22    188.20 o 
   7  -6   1      134.21      153.19     55.34 o 
  -9  -5   1      199.58      215.38     60.15 o 
  -8  -5   1      576.84      572.01     38.77 o 
  -7  -5   1      107.69      110.18     16.77 o 
  -6  -5   1      788.13      835.62     41.56 o 
  -5  -5   1       85.18       99.52     10.20 o 
  -4  -5   1     1197.33     1233.35     53.38 o 
  -3  -5   1     1125.74     1157.23     35.81 o 
  -2  -5   1     5774.89     5264.25    171.88 o 
  -1  -5   1     2169.65     2176.37     50.59 o 
   0  -5   1       32.81       34.69      8.16 o 
   1  -5   1     1329.46     1335.39     39.68 o 
   2  -5   1     1442.68     1377.58     48.03 o 
   3  -5   1     2054.37     1828.49    187.72 o 
   4  -5   1       79.34      101.48     25.32 o 
   5  -5   1     2448.22     2815.30    151.23 o 
   6  -5   1      386.73      483.81     80.34 o 
   7  -5   1       51.07       69.36     29.82 o 
  -9  -4   1      242.34      192.16     32.51 o 
  -8  -4   1        0.35       -3.98     11.19 o 
  -7  -4   1      119.71      105.56     12.75 o 
  -6  -4   1      486.23      475.29     26.50 o 
  -5  -4   1     2289.22     2274.30     96.51 o 
  -4  -4   1     1121.33     1151.80    111.99 o 
  -3  -4   1     4133.94     4142.36    186.63 o 
  -2  -4   1     1517.24     1452.59     71.56 o 
  -1  -4   1     1407.80     1376.87     41.56 o 
   0  -4   1     2103.00     2125.03    114.92 o 
   1  -4   1     4152.50     4615.46    365.53 o 
   2  -4   1     5687.12     5567.18    202.38 o 
   3  -4   1     1368.61     1334.71     77.10 o 
   4  -4   1       48.10       70.04     20.50 o 
   5  -4   1      123.19      136.92     18.44 o 
   6  -4   1      833.30      886.06     64.79 o 
   7  -4   1      172.79      224.77     36.77 o 
  -9  -3   1       23.35       -0.23     14.07 o 
  -8  -3   1      543.45      631.60     52.51 o 
  -7  -3   1      217.33      184.00     17.33 o 
  -6  -3   1     1379.23     1445.85     68.94 o 
  -5  -3   1       19.56       23.56      5.43 o 
  -4  -3   1     1148.51     1248.69     73.02 o 
  -3  -3   1        2.35       18.65      3.46 o 
  -2  -3   1     1808.93     1471.66     38.80 o 
  -1  -3   1     7601.26     6454.53    505.87 o 
   0  -3   1      516.04      413.30     14.24 o 
   1  -3   1      235.27      352.41     11.67 o 
   2  -3   1      567.20      549.68     30.09 o 
   3  -3   1     2210.24     1828.23    123.82 o 
   4  -3   1     1314.31     1313.65     79.66 o 
   5  -3   1     3590.03     3678.17    170.99 o 
   6  -3   1      480.35      485.20     40.97 o 
   7  -3   1        2.28       18.72     14.15 o 
   8  -3   1        5.65       26.01     18.79 o 
  -9  -2   1      642.41      634.45     59.30 o 
  -8  -2   1       19.60       14.13     24.79 o 
  -7  -2   1      140.33      114.06     17.42 o 
  -5  -2   1     1780.59     1611.17     53.08 o 
  -4  -2   1     3478.31     3337.19    198.25 o 
  -3  -2   1     3587.06     3747.25    108.22 o 
  -1  -2   1       61.17       56.21      4.33 o 
   0  -2   1      614.95      418.80     73.49 o 
   1  -2   1     2147.71     1886.99     82.49 o 
   2  -2   1      155.54      338.15     19.92 o 
   3  -2   1      584.25      574.79     49.54 o 
   4  -2   1      387.96      372.11     24.78 o 
   5  -2   1      719.33      749.18     48.39 o 
   6  -2   1     1451.99     1488.47    135.27 o 
   7  -2   1      449.93      400.55     39.00 o 
   8  -2   1      208.87      209.61     32.45 o 
  -9  -1   1       37.12       32.85     26.05 o 
  -8  -1   1      917.27      915.76    112.78 o 
  -7  -1   1      201.36      173.00     27.67 o 
  -6  -1   1     1172.15      959.31     77.26 o 
  -5  -1   1      266.14      290.49     37.19 o 
  -4  -1   1     1995.71     1736.03     55.45 o 
  -3  -1   1      106.21       72.14      7.29 o 
  -2  -1   1     7197.45     7174.32    197.72 o 
  -1  -1   1    12437.58    12696.20    196.39 o 
   1  -1   1    12843.67    14047.84    172.53 o 
   2  -1   1      139.30      197.67     10.91 o 
   3  -1   1     5134.83     5287.23    175.39 o 
   4  -1   1      244.47      255.66     43.57 o 
   5  -1   1     3206.35     3346.54    145.55 o 
   6  -1   1      801.85      939.05     59.83 o 
   7  -1   1        1.19     2928.61    238.00 o 
   8  -1   1       11.95       37.88     16.16 o 
  -9   0   1      731.98      716.91     69.97 o 
  -8   0   1       85.36       59.84     31.70 o 
  -7   0   1       25.99       14.60     28.77 o 
  -6   0   1      122.54      110.91     16.27 o 
  -5   0   1     2267.18     2080.69    133.75 o 
  -4   0   1      600.62      631.89     23.08 o 
  -3   0   1     1323.49     1279.53     60.31 o 
  -2   0   1    13585.14    15451.81    487.51 o 
  -1   0   1       35.47       42.83      2.35 o 
   1   0   1      500.83      645.27     51.21 o 
   2   0   1     8474.88    10347.63    335.08 o 
   3   0   1      732.46      601.17     74.43 o 
   4   0   1        1.13        3.84      5.09 o 
   5   0   1     1319.30     1204.28     59.58 o 
   6   0   1      426.93      419.66     34.73 o 
   7   0   1      368.10      344.04     55.24 o 
   8   0   1      289.86      231.99     27.62 o 
   9   0   1      688.93      692.32     63.89 o 
  -8   1   1      282.29      243.11     32.16 o 
  -7   1   1      197.69      188.45     37.71 o 
  -6   1   1      661.07      674.54     47.11 o 
  -5   1   1      899.14      908.44     50.17 o 
  -4   1   1      780.43      785.89     30.26 o 
  -3   1   1      726.20      690.52     41.98 o 
  -2   1   1     4223.54     3943.37    104.38 o 
  -1   1   1    27067.60    27460.13    462.33 o 
   1   1   1    22700.84    14595.28    204.13 o 
   2   1   1        3.56        9.65      1.31 o 
   3   1   1     5432.60     5990.18    153.58 o 
   4   1   1      913.62      811.86     47.87 o 
   5   1   1     3156.31     2810.25    232.61 o 
   7   1   1       35.36       47.01     13.68 o 
   8   1   1      525.80      504.29     59.06 o 
   9   1   1       37.57       70.20     36.51 o 
  -8   2   1      355.81      319.71     59.84 o 
  -7   2   1      292.70      351.13     81.65 o 
  -6   2   1      600.03      587.20     44.93 o 
  -5   2   1     1140.04     1156.75     65.44 o 
  -4   2   1     2745.13     2410.03     89.97 o 
  -3   2   1     2274.89     2315.98     81.50 o 
  -2   2   1      999.82     1170.27     35.20 o 
  -1   2   1      313.69      284.59      9.40 o 
   0   2   1       32.22       55.04      4.13 o 
   1   2   1     1929.84     2114.63     43.53 o 
   2   2   1    10307.37     9171.33    289.68 o 
   3   2   1    16398.47    18889.10    413.69 o 
   4   2   1      957.28      982.53     51.37 o 
   5   2   1      261.35      233.83     12.49 o 
   6   2   1     1828.75     1663.25     72.31 o 
   7   2   1      682.22      640.12     45.15 o 
   8   2   1      113.15       91.81     20.59 o 
   9   2   1     1191.59     1252.05    115.70 o 
  -8   3   1      262.06      257.89     40.33 o 
  -7   3   1       10.33       21.08     15.94 o 
  -6   3   1     1073.21     1294.21     84.70 o 
  -5   3   1     2666.16     2751.09    133.63 o 
  -4   3   1      938.22      856.95     79.86 o 
  -3   3   1        3.69        8.56      3.45 o 
  -2   3   1     1064.24     1125.92     43.73 o 
   0   3   1      899.26     1013.54     32.95 o 
   1   3   1    15398.55    16469.83    458.63 o 
   2   3   1     6378.30     6686.19    275.03 o 
   3   3   1      334.02      313.23     48.44 o 
   4   3   1      282.51      313.65     23.77 o 
   5   3   1     3055.74     3069.87    225.55 o 
   6   3   1     2119.59     2138.10     98.20 o 
   7   3   1      135.40      137.08     12.34 o 
   8   3   1      387.35      407.28     38.96 o 
   9   3   1        2.24       -0.08     17.21 o 
  -7   4   1       13.36       26.78     17.77 o 
  -6   4   1      844.32      970.57     70.59 o 
  -5   4   1      290.07      266.40     26.63 o 
  -4   4   1      577.82      629.80     40.47 o 
  -3   4   1     1405.46     1421.02     44.06 o 
  -2   4   1     8554.55     8097.73    180.73 o 
  -1   4   1      553.33      484.52     16.36 o 
   0   4   1       34.11       54.93      3.67 o 
   1   4   1       32.31       13.07      1.18 o 
   2   4   1     2293.94     2063.92     61.41 o 
   3   4   1     5202.17     5327.23    215.19 o 
   4   4   1     3839.01     3899.43    101.42 o 
   5   4   1     5744.08     6037.54    219.81 o 
   6   4   1       75.37       57.99      8.58 o 
   7   4   1      403.28      342.05     34.26 o 
   8   4   1      230.69      195.55     26.41 o 
   9   4   1      698.91      788.90    153.16 o 
  -7   5   1        4.42       62.11     22.68 o 
  -6   5   1      695.14      792.08     64.67 o 
  -5   5   1     1670.99     1994.47    111.82 o 
  -4   5   1      102.60       77.82      8.00 o 
  -3   5   1     2285.63     2132.09    155.96 o 
  -2   5   1       42.40       54.67     10.56 o 
  -1   5   1     9902.03     9478.84    288.71 o 
   0   5   1     1981.50     1841.49     43.61 o 
   1   5   1    12030.19    10726.01    371.63 o 
   2   5   1     7168.20     6904.81    142.86 o 
   3   5   1       19.18        8.46      2.84 o 
   4   5   1     4420.54     4375.86    200.86 o 
   5   5   1      520.29      480.44     26.64 o 
   6   5   1     1923.88     1930.15     73.27 o 
   7   5   1     1680.22     1625.99     71.94 o 
   8   5   1      734.30      771.68    105.56 o 
   9   5   1       13.38       92.74     22.71 o 
  -7   6   1      175.06      153.37     48.96 o 
  -6   6   1      419.91      474.86     48.59 o 
  -5   6   1      180.92      185.84     27.78 o 
  -4   6   1       62.12       48.43      7.48 o 
  -3   6   1      154.13      135.04     11.12 o 
  -2   6   1     4711.91     5033.58    230.89 o 
  -1   6   1     1325.22     1356.08     53.09 o 
   0   6   1      663.28      686.99     22.03 o 
   1   6   1        5.20       10.62      3.41 o 
   2   6   1     6446.38     5428.39    243.23 o 
   3   6   1     2092.78     1949.69    117.95 o 
   4   6   1      431.86      405.13     23.94 o 
   5   6   1     4917.12     4983.50    336.33 o 
   6   6   1      724.53      682.35     56.53 o 
   7   6   1        3.24       35.04     14.45 o 
   8   6   1        6.27       10.50     10.81 o 
   9   6   1     1090.41     1146.30    174.24 o 
  -6   7   1      208.68      207.55     65.59 o 
  -5   7   1     1540.45     1860.51    117.88 o 
  -4   7   1       70.35       69.85     15.80 o 
  -3   7   1      670.62      620.02     29.73 o 
  -2   7   1       69.77       59.26      9.75 o 
  -1   7   1       49.26       45.56      6.64 o 
   0   7   1       25.90       29.74      6.73 o 
   1   7   1     1979.74     1702.28     47.40 o 
   2   7   1     5034.72     4865.35    245.85 o 
   3   7   1       17.69       21.35      6.84 o 
   4   7   1     1374.64     1195.65     78.67 o 
   5   7   1      392.18      371.07     32.77 o 
   6   7   1      942.20      969.77     46.80 o 
   7   7   1      343.56      342.83     25.71 o 
   8   7   1      414.09      417.22     32.07 o 
   9   7   1      266.87      270.30     38.29 o 
  -5   8   1       59.86       96.92     22.83 o 
  -4   8   1       34.03       45.52     15.91 o 
  -3   8   1      130.20       98.99     11.31 o 
  -2   8   1      807.60      775.84     56.50 o 
  -1   8   1      609.34      551.24     33.99 o 
   0   8   1     1104.50      988.93     39.15 o 
   1   8   1      984.03      856.03     44.71 o 
   2   8   1      696.15      699.14     38.21 o 
   3   8   1     1374.11     1316.53     64.55 o 
   4   8   1      306.04      261.18     21.74 o 
   5   8   1      861.55      958.57     55.66 o 
   6   8   1      340.74      285.11     26.25 o 
   7   8   1        4.92       32.38     21.83 o 
   8   8   1      156.39      121.68     22.38 o 
  -5   9   1      264.84      226.31     35.86 o 
  -4   9   1      141.91      104.93     34.42 o 
  -3   9   1     1184.70     1059.23     68.30 o 
  -2   9   1      253.31      261.33     19.66 o 
  -1   9   1      327.92      269.80     22.36 o 
   0   9   1      233.80      199.05     20.18 o 
   1   9   1      215.79      207.74     36.30 o 
   2   9   1     1383.41     1348.39     69.37 o 
   3   9   1      732.58      763.20     48.59 o 
   4   9   1      374.49      361.88     27.80 o 
   5   9   1        7.15       10.59      9.21 o 
   6   9   1      599.44      682.47     67.58 o 
   7   9   1      139.03      141.28     28.46 o 
   8   9   1      211.16      236.82     48.02 o 
  -4  10   1       23.13       54.92     30.65 o 
  -2  10   1     1264.28     1206.15     79.51 o 
  -1  10   1     1324.17     1342.80    173.03 o 
   0  10   1        3.08        0.80      7.48 o 
   1  10   1      248.91      246.26     25.79 o 
   2  10   1        3.39       19.07     17.31 o 
   3  10   1      435.86      352.49     43.05 o 
   4  10   1      273.72      259.55     24.43 o 
   5  10   1     2414.02     2502.93    189.25 o 
   6  10   1      335.08      356.74     36.06 o 
   8  10   1       47.98       59.49     20.98 o 
  -3  11   1       72.56       68.21     30.34 o 
  -2  11   1      628.45      574.05     45.88 o 
  -1  11   1      124.50      126.73     34.84 o 
   0  11   1        1.02       24.82     16.53 o 
   1  11   1      727.53      690.84     68.26 o 
   2  11   1     1975.55     1944.21    106.97 o 
   3  11   1       71.06       53.48     13.29 o 
   4  11   1       88.27       57.91     14.12 o 
   5  11   1       27.53       27.66     18.83 o 
   6  11   1      803.16      817.96     65.61 o 
   7  11   1       39.94       56.73     27.88 o 
   8  11   1      233.70      229.99     36.01 o 
  -2  12   1      377.94      208.71     46.55 o 
  -1  12   1      325.87      301.03     32.80 o 
   0  12   1       46.22       21.83     20.56 o 
   1  12   1     1020.66     1057.44     73.12 o 
   2  12   1        1.39       12.72     22.23 o 
   3  12   1      548.64      472.12     40.84 o 
   4  12   1       10.36       33.96     15.70 o 
   5  12   1     1501.68     1563.28    120.73 o 
   6  12   1      202.03      263.96     58.17 o 
   7  12   1       11.67       50.89     33.27 o 
   0  13   1       80.15       76.57     19.81 o 
   1  13   1       54.22       67.90     17.93 o 
   2  13   1      979.28      939.57     72.03 o 
   3  13   1      173.63      125.19     22.39 o 
   4  13   1      393.24      436.35     45.26 o 
   5  13   1       58.56       68.92     20.77 o 
   6  13   1      164.12      115.41     26.42 o 
   3  14   1        0.50        1.72     12.73 o 
  -5 -13   2        4.93       56.07     28.14 o 
  -4 -13   2       30.86       83.32     35.88 o 
  -3 -13   2      293.10      308.00     55.08 o 
  -2 -13   2      525.18      557.41     52.57 o 
  -1 -13   2       61.86       82.11     20.54 o 
   0 -13   2      548.21      473.79     48.00 o 
  -6 -12   2      147.89      122.18     26.33 o 
  -5 -12   2      156.25      170.97     29.50 o 
  -4 -12   2      262.48      262.50     33.95 o 
  -3 -12   2      869.10      913.79     66.92 o 
  -2 -12   2       63.39       48.51     15.28 o 
  -1 -12   2       12.46       18.16     13.10 o 
   0 -12   2        3.95      -12.14     16.22 o 
   1 -12   2      817.15      705.93    128.10 o 
  -7 -11   2      327.28      340.00     98.34 o 
  -6 -11   2      248.56      291.26     50.69 o 
  -5 -11   2       54.45       96.66     27.25 o 
  -4 -11   2      210.57      198.41     24.29 o 
  -3 -11   2      210.68      200.68     24.41 o 
  -2 -11   2     1484.78     1330.22    118.37 o 
  -1 -11   2      203.84      200.12     47.44 o 
   0 -11   2      835.64      842.01     64.44 o 
   1 -11   2       66.53       99.32     18.45 o 
   2 -11   2      190.92      120.62     35.57 o 
  -8 -10   2       75.80       27.77     52.41 o 
  -7 -10   2      179.07      206.33     29.33 o 
  -6 -10   2      218.00      223.25     28.07 o 
  -5 -10   2      550.25      578.04     49.17 o 
  -4 -10   2      223.13      251.50     25.99 o 
  -3 -10   2     2673.13     2751.33    135.52 o 
  -2 -10   2      271.00      258.73     25.69 o 
  -1 -10   2        6.87       23.81     10.68 o 
   0 -10   2       18.73       36.50     11.03 o 
   1 -10   2     1948.68     1729.84     73.71 o 
   2 -10   2      165.97      138.17     15.35 o 
   3 -10   2      362.73      303.94     54.09 o 
  -8  -9   2       23.02       43.87     22.49 o 
  -7  -9   2      585.85      645.96     55.05 o 
  -6  -9   2     2040.64     2328.76    412.55 o 
  -5  -9   2        1.21        8.68      9.22 o 
  -4  -9   2       57.77       50.85     12.39 o 
  -3  -9   2      706.12      622.32     40.92 o 
  -2  -9   2     1540.89     1237.47    132.47 o 
  -1  -9   2      574.49      570.83     28.06 o 
   0  -9   2     3894.09     3816.67    129.25 o 
   1  -9   2     1296.78     1290.49     56.21 o 
   2  -9   2      138.95      130.70     16.73 o 
   3  -9   2        2.70        2.94      9.66 o 
   4  -9   2      587.96      579.88     50.49 o 
   5  -9   2      633.47      639.02     70.04 o 
  -8  -8   2      149.00      151.58     21.49 o 
  -7  -8   2     1352.86     1503.76     78.77 o 
  -6  -8   2      264.17      284.56     23.48 o 
  -5  -8   2       33.02       36.68      8.60 o 
  -4  -8   2      518.96      528.66     33.75 o 
  -3  -8   2     3358.92     3484.45    129.48 o 
  -2  -8   2      218.05      212.06     12.78 o 
  -1  -8   2      319.80      309.24     17.06 o 
   0  -8   2      914.19      856.43     36.34 o 
   1  -8   2     6992.49     7228.70    215.84 o 
   2  -8   2     1050.68     1038.65     46.91 o 
   3  -8   2      764.60      706.02     34.38 o 
   4  -8   2      475.02      460.04     50.06 o 
   5  -8   2       14.01       34.85     33.01 o 
  -9  -7   2        0.68       22.18     26.89 o 
  -8  -7   2      190.43      177.43     37.87 o 
  -7  -7   2      430.54      513.55     34.92 o 
  -6  -7   2     1846.79     1979.81     86.16 o 
  -5  -7   2      285.62      313.71     20.43 o 
  -4  -7   2     5104.98     5618.99    263.16 o 
  -3  -7   2      356.22      328.27     16.59 o 
  -2  -7   2     5216.38     5271.70    186.63 o 
  -1  -7   2       64.63       45.72      6.10 o 
   0  -7   2     5235.31     5632.74    200.45 o 
   1  -7   2     1960.45     1930.33     65.76 o 
   2  -7   2      296.45      260.54     15.76 o 
   3  -7   2      295.34      275.20     17.39 o 
   4  -7   2     1014.98     1137.54     72.83 o 
   5  -7   2     1248.04     1429.57    198.35 o 
   6  -7   2      141.42      175.20     29.96 o 
  -9  -6   2       91.64       72.80     23.32 o 
  -8  -6   2      193.92      210.04     24.45 o 
  -7  -6   2     2438.05     2276.95    136.71 o 
  -6  -6   2        0.30        5.72     10.42 o 
  -5  -6   2      418.79      448.17     25.86 o 
  -4  -6   2       55.20       67.42      9.65 o 
  -3  -6   2     9662.14     9729.26    294.22 o 
  -2  -6   2     2156.56     2082.48     56.81 o 
  -1  -6   2      792.28      873.43     56.49 o 
   0  -6   2      703.38      758.67     27.86 o 
   1  -6   2     2922.85     2895.06    124.69 o 
   2  -6   2       13.88       22.49      6.39 o 
   3  -6   2     1163.65     1091.99     55.08 o 
   4  -6   2     4490.23     5008.36    304.12 o 
   5  -6   2       53.57       60.91     17.41 o 
   6  -6   2        8.86       19.25     14.91 o 
   7  -6   2       31.83       62.17     36.98 o 
  -9  -5   2       13.45       43.74     19.18 o 
  -8  -5   2       52.05       61.28     24.66 o 
  -7  -5   2      513.29      499.21     42.12 o 
  -6  -5   2     1293.99     1367.73     61.54 o 
  -5  -5   2      282.89      328.11     23.79 o 
  -4  -5   2     3772.34     4382.68    335.92 o 
  -3  -5   2     2897.82     3148.59     85.40 o 
  -2  -5   2      192.90      166.02      9.66 o 
  -1  -5   2     1339.71     1348.51     48.74 o 
   0  -5   2    18786.81    19330.89    460.49 o 
   1  -5   2     6064.10     7335.64    361.34 o 
   2  -5   2      191.74      230.64     12.09 o 
   3  -5   2     2824.70     2750.02    142.50 o 
   4  -5   2        8.13       11.97      8.97 o 
   5  -5   2     1405.76     1629.89     98.08 o 
   6  -5   2      273.31      272.78     41.48 o 
   7  -5   2      440.11      485.28     55.33 o 
  -9  -4   2       61.83       80.17     22.83 o 
  -8  -4   2      155.84      201.65     27.64 o 
  -7  -4   2     1238.20     1358.96    106.57 o 
  -6  -4   2       80.65       91.18     14.46 o 
  -5  -4   2       57.70       56.92      8.15 o 
  -4  -4   2      472.44      415.77     19.20 o 
  -3  -4   2     5353.35     5409.77    249.51 o 
  -2  -4   2     2061.54     1951.40     47.85 o 
  -1  -4   2     3811.72     3353.24    139.77 o 
   0  -4   2      827.89      725.99     25.38 o 
   1  -4   2     2403.85     2891.99    153.16 o 
   2  -4   2     3766.52     4174.97    107.71 o 
   3  -4   2      438.52      463.95     34.65 o 
   4  -4   2     6257.93     6540.58    365.68 o 
   5  -4   2      339.27      335.92     30.99 o 
   6  -4   2      412.69      418.22     44.10 o 
   7  -4   2        1.09       50.56     18.64 o 
  -9  -3   2       30.80       36.83     17.63 o 
  -8  -3   2      231.11      225.33     31.65 o 
  -7  -3   2       98.16       76.57     14.42 o 
  -6  -3   2     1082.15     1082.01     48.24 o 
  -5  -3   2       72.32       81.05     20.87 o 
  -4  -3   2     2427.55     2338.23     71.44 o 
  -3  -3   2     3923.13     3742.17    199.18 o 
  -2  -3   2      446.23      495.77     19.66 o 
  -1  -3   2       58.93      102.42      5.72 o 
   0  -3   2     6192.56     5463.54    166.23 o 
   1  -3   2    18389.40    21156.50    783.67 o 
   2  -3   2     1392.08     1281.88     50.29 o 
   3  -3   2     1099.37      929.16     35.96 o 
   4  -3   2      332.69      347.02     25.64 o 
   5  -3   2     1000.24     1027.85     62.48 o 
   6  -3   2       75.10       96.09     31.75 o 
   7  -3   2      854.91     1033.98     77.82 o 
   8  -3   2      674.82      748.85     69.80 o 
  -9  -2   2       43.39       55.30     21.93 o 
  -8  -2   2       56.37       37.60     14.57 o 
  -7  -2   2     2265.15     2087.67    137.13 o 
  -6  -2   2      270.36      292.02     18.47 o 
  -5  -2   2      233.33      230.29     24.16 o 
  -4  -2   2     1152.99     1103.82     37.44 o 
  -3  -2   2    10097.38    11004.15    439.80 o 
  -2  -2   2       78.26       92.71      4.97 o 
  -1  -2   2        8.45        8.75      3.44 o 
   0  -2   2     4270.80     4946.64    146.57 o 
   1  -2   2      357.33      413.52     14.20 o 
   2  -2   2      925.34      932.99     47.29 o 
   3  -2   2     1250.60     1219.40     68.63 o 
   4  -2   2    10448.92    10851.45    372.55 o 
   5  -2   2      546.88      610.69     40.45 o 
   6  -2   2      135.96      134.93     20.98 o 
   7  -2   2       84.45       83.45     19.77 o 
   8  -2   2      484.39      468.61     51.93 o 
  -9  -1   2        5.41       41.53     29.19 o 
  -8  -1   2      441.05      446.78     66.27 o 
  -7  -1   2        0.59        2.74     11.72 o 
  -6  -1   2     1146.36     1067.12     76.16 o 
  -5  -1   2      270.70      294.65     16.09 o 
  -4  -1   2     9928.76    10245.52    335.92 o 
  -3  -1   2     7943.24     8137.89    197.01 o 
  -2  -1   2     3120.58     3284.01    143.79 o 
  -1  -1   2     7422.71     5840.51    181.72 o 
   0  -1   2      399.03      394.71     14.96 o 
   1  -1   2     7320.17     7326.22    201.07 o 
   2  -1   2     1685.01     1809.79     90.34 o 
   3  -1   2     8565.55     8917.01    347.53 o 
   4  -1   2      188.90      207.84     17.04 o 
   5  -1   2     2719.56     2771.81    142.28 o 
   6  -1   2        4.76       -6.07     15.59 o 
   7  -1   2     1064.33     1057.72     74.52 o 
   8  -1   2      410.86      419.49     55.45 o 
  -9   0   2       85.95      101.23     24.63 o 
  -8   0   2       48.12       50.68     16.32 o 
  -7   0   2     2539.01     2650.83    139.40 o 
  -6   0   2       63.72       53.27     13.40 o 
  -5   0   2        3.93        0.54      6.49 o 
  -4   0   2      572.59      530.56     39.12 o 
  -3   0   2     7093.56     7197.63    151.96 o 
  -2   0   2      716.26      646.71     21.51 o 
  -1   0   2     2233.64     1524.95    175.60 o 
   1   0   2     1765.57     1939.68     56.28 o 
   2   0   2        5.39       14.63      2.70 o 
   3   0   2     1595.77     1762.08     60.55 o 
   4   0   2    13806.07    14457.41    443.14 o 
   5   0   2      571.98      576.08     35.60 o 
   6   0   2      612.39      561.56     38.41 o 
   7   0   2     1010.54      925.79    166.29 o 
   8   0   2      260.48      260.60     32.33 o 
   9   0   2       34.54       56.37     20.54 o 
  -8   1   2      585.35      590.58     54.05 o 
  -7   1   2      118.95       80.20     32.17 o 
  -6   1   2      100.38       97.00     22.39 o 
  -5   1   2      429.53      300.32     32.53 o 
  -4   1   2     3683.00     4173.93    117.70 o 
  -3   1   2     7201.69     7523.77    173.85 o 
  -2   1   2       73.10       60.81      4.93 o 
  -1   1   2     1777.59     2011.44     62.98 o 
   0   1   2     8289.12     7997.68     95.30 o 
   1   1   2     8020.07     5419.38    234.50 o 
   2   1   2       43.30       18.73      6.34 o 
   3   1   2     2179.22     1962.00     47.01 o 
   4   1   2     3473.63     3212.38    209.33 o 
   5   1   2      907.62      897.69    102.00 o 
   6   1   2       69.97       75.75     13.46 o 
   7   1   2     2572.26     2552.27    199.29 o 
   8   1   2     1511.97     1415.88    158.60 o 
   9   1   2        6.24       21.97     26.15 o 
  -8   2   2        8.91       -7.01     23.96 o 
  -7   2   2     1360.16     1226.93    101.90 o 
  -6   2   2      769.93      842.40     57.82 o 
  -5   2   2      861.50      966.73     56.70 o 
  -4   2   2      745.03      667.76     53.67 o 
  -3   2   2     3393.12     3480.49     91.82 o 
  -2   2   2     1420.93     1474.13     57.26 o 
  -1   2   2      358.07      397.21     15.30 o 
   0   2   2    11742.26    11866.71    208.40 o 
   1   2   2     1070.13     1167.47     22.23 o 
   2   2   2      376.70      375.44     14.64 o 
   3   2   2     1865.85     1747.72     48.95 o 
   4   2   2     9304.66     9507.33    206.61 o 
   5   2   2      827.18      713.79     29.76 o 
   6   2   2      845.22      920.61     54.01 o 
   7   2   2     1009.81     1026.15     67.13 o 
   8   2   2       70.31       46.01     15.42 o 
   9   2   2       48.24       55.32     19.77 o 
  -8   3   2      907.89      959.66     84.40 o 
  -7   3   2      570.16      733.13     62.91 o 
  -6   3   2       47.41       59.35     16.71 o 
  -5   3   2       54.96       64.71     13.50 o 
  -4   3   2     1665.15     1688.18    142.13 o 
  -3   3   2     6058.02     6225.30    154.33 o 
  -2   3   2      408.40      406.50     20.93 o 
  -1   3   2      958.16      837.59     35.07 o 
   0   3   2      113.09       68.48      3.78 o 
   1   3   2     2255.42     2397.92     79.56 o 
   2   3   2      333.60      263.04     14.71 o 
   3   3   2     3184.57     3158.86    136.95 o 
   4   3   2     1061.77      970.34     30.28 o 
   5   3   2      892.14      969.58     35.13 o 
   6   3   2       61.44       56.30      7.90 o 
   7   3   2      791.89      825.66     54.41 o 
   8   3   2     1313.96     1197.37     81.75 o 
   9   3   2       12.51       -4.02     14.23 o 
  -7   4   2      853.99     1032.44    131.61 o 
  -6   4   2      550.05      700.63     56.69 o 
  -5   4   2      500.43      493.63     37.86 o 
  -4   4   2     4198.06     4192.68    312.12 o 
  -3   4   2      218.51      194.91     11.52 o 
  -2   4   2     1609.42     1608.27     68.89 o 
  -1   4   2     4933.85     4636.98    175.75 o 
   0   4   2    25126.58    24098.10    544.35 o 
   1   4   2      355.04      378.51     36.46 o 
   2   4   2      278.53      291.99     10.95 o 
   3   4   2     1905.98     1786.09     64.23 o 
   4   4   2     2827.79     2913.21    203.48 o 
   5   4   2     1251.03     1256.94     45.35 o 
   6   4   2      910.47     1049.75     43.02 o 
   7   4   2      922.88      914.35     80.76 o 
   8   4   2       54.13       46.06     14.35 o 
   9   4   2        2.49       -5.30     13.88 o 
  -7   5   2      421.51      496.11     64.70 o 
  -6   5   2      149.27      180.41     26.94 o 
  -5   5   2      168.35      160.78     22.46 o 
  -4   5   2      945.49      920.02     45.22 o 
  -3   5   2     3761.88     3798.53    113.16 o 
  -2   5   2      223.93      246.79     13.18 o 
  -1   5   2     4916.52     5178.15    191.18 o 
   0   5   2      437.05      447.01     14.42 o 
   1   5   2    20876.73    19912.20    692.87 o 
   2   5   2       80.94       56.26      6.46 o 
   3   5   2     5512.19     5148.55    332.37 o 
   4   5   2     3364.16     3391.58    193.33 o 
   5   5   2       10.48       17.14      6.86 o 
   6   5   2       71.40       75.31      9.82 o 
   7   5   2      604.08      611.54     34.32 o 
   8   5   2     1384.77     1525.29    102.02 o 
   9   5   2        0.26       11.40     19.35 o 
  -6   6   2      204.39      243.07     33.99 o 
  -5   6   2      179.89      216.06     26.63 o 
  -4   6   2     3239.99     3034.77    325.22 o 
  -3   6   2        1.53       12.30      7.94 o 
  -2   6   2      478.33      462.17     23.70 o 
  -1   6   2      345.09      381.95     20.90 o 
   0   6   2    17541.92    16829.54    368.47 o 
   1   6   2     1077.15     1090.63     44.94 o 
   2   6   2        1.00       22.08     12.40 o 
   3   6   2      679.21      643.75     31.40 o 
   4   6   2     3935.57     3983.97    236.54 o 
   5   6   2      426.99      475.18     22.68 o 
   6   6   2      863.64      851.44     42.68 o 
   7   6   2     3397.84     3654.69    309.77 o 
   8   6   2        1.78       20.78      9.46 o 
   9   6   2       29.74       48.76     28.40 o 
  -6   7   2        0.14       18.14     27.98 o 
  -5   7   2      117.19      144.24     25.42 o 
  -4   7   2      106.37       99.84     17.46 o 
  -3   7   2     1782.42     1689.10     80.43 o 
  -2   7   2      275.75      297.34     19.11 o 
  -1   7   2     2796.87     2882.85     86.41 o 
   0   7   2      708.25      548.06     41.75 o 
   1   7   2     1062.42      937.56     75.41 o 
   2   7   2      280.21      281.35     18.96 o 
   3   7   2     8070.51     8388.55    286.27 o 
   4   7   2     4747.35     4667.71    176.01 o 
   5   7   2      500.34      452.84     34.83 o 
   6   7   2      144.59      142.09     15.76 o 
   7   7   2       67.45       68.58     12.25 o 
   8   7   2      923.40     1012.13     56.63 o 
   9   7   2       73.42       56.54     21.19 o 
  -5   8   2      417.34      404.52     49.17 o 
  -4   8   2     1924.24     2009.36    181.30 o 
  -3   8   2       66.52       61.67      9.77 o 
  -2   8   2      136.98      144.19     13.43 o 
  -1   8   2       24.95       38.38      6.98 o 
   0   8   2     2517.33     2292.52     99.48 o 
   1   8   2     1952.18     1986.24     88.19 o 
   2   8   2     2220.64     2182.92     92.74 o 
   3   8   2     2985.04     2926.69    124.90 o 
   4   8   2     1866.05     1879.68     89.19 o 
   5   8   2      577.00      581.85     66.27 o 
   6   8   2      408.70      374.91     63.77 o 
   7   8   2      676.12      652.27     37.94 o 
   8   8   2      135.59      152.11     32.95 o 
   9   8   2       40.47       24.06     29.61 o 
  -5   9   2      235.53      203.67     44.30 o 
  -4   9   2        3.65        9.73     23.22 o 
  -3   9   2     1780.29     1879.00    126.00 o 
  -2   9   2      518.11      513.81     29.08 o 
  -1   9   2     2989.76     2791.06     94.21 o 
   0   9   2      931.43      915.73     88.56 o 
   1   9   2       17.46       30.24      9.65 o 
   2   9   2       10.60       32.46      9.25 o 
   3   9   2     1031.46      998.92     56.21 o 
   4   9   2     2428.26     2429.15    116.67 o 
   5   9   2      498.39      485.04     63.92 o 
   6   9   2      688.46      768.93     54.25 o 
   7   9   2        0.37       11.72     15.06 o 
   8   9   2      245.72      288.65     48.12 o 
   9   9   2       17.23       57.85     30.13 o 
  -4  10   2     1527.45     1540.88    179.31 o 
  -3  10   2       58.24       71.03     31.49 o 
  -2  10   2       47.40       34.73     29.29 o 
  -1  10   2        7.73       14.06     27.51 o 
   0  10   2      794.90      791.49     53.09 o 
   1  10   2      788.10      814.63     51.51 o 
   2  10   2      587.91      537.32     39.13 o 
   3  10   2     3326.35     3212.54    151.24 o 
   4  10   2        0.18       14.54     14.65 o 
   5  10   2       33.48       32.98     12.10 o 
   6  10   2      513.54      589.84     49.03 o 
   7  10   2     1003.17     1067.32     75.74 o 
   8  10   2       95.04       81.17     22.67 o 
  -3  11   2      461.63      433.00     73.96 o 
  -2  11   2        1.06       37.70     47.34 o 
  -1  11   2      907.16      899.68     95.88 o 
   0  11   2     1502.12     1496.29    110.89 o 
   1  11   2       59.38       36.20     12.95 o 
   2  11   2       73.54       93.28     16.95 o 
   3  11   2      377.50      359.78     40.59 o 
   4  11   2     1099.23     1062.67     68.36 o 
   5  11   2       50.68       55.54     15.12 o 
   6  11   2      659.95      710.94     58.52 o 
   7  11   2      231.02      201.11     30.50 o 
   8  11   2      191.48      224.38     36.06 o 
  -2  12   2       96.51       41.01     29.40 o 
  -1  12   2      336.03      328.54     75.85 o 
   0  12   2      332.37      316.23    103.88 o 
   1  12   2      392.86      372.54     37.63 o 
   2  12   2      157.93      138.99     21.34 o 
   3  12   2      786.07      801.11     59.06 o 
   4  12   2        1.88       56.60     22.60 o 
   5  12   2       69.19      116.81     21.05 o 
   6  12   2       40.31       33.29     16.45 o 
   7  12   2      605.16      678.40     63.48 o 
   0  13   2      681.14      630.26    113.93 o 
   1  13   2        3.80       13.92     24.22 o 
   2  13   2      218.16      190.43     28.72 o 
   3  13   2        4.22       10.41     12.76 o 
   4  13   2      584.24      652.06     56.46 o 
   5  13   2       12.74      -18.62     23.02 o 
   6  13   2      226.15      247.75     36.44 o 
   2  14   2      212.74      188.46     65.23 o 
   3  14   2      398.29      322.93     62.77 o 
   4  14   2      118.44      105.48     38.81 o 
  -4 -13   3      174.39      158.54     27.89 o 
  -3 -13   3        0.11       43.83     26.68 o 
  -2 -13   3       80.14       86.01     23.71 o 
  -1 -13   3      287.68      282.86     37.51 o 
  -6 -12   3      184.28      219.89     35.11 o 
  -5 -12   3       31.57       20.34     42.32 o 
  -4 -12   3      207.89      223.47     30.16 o 
  -3 -12   3       19.97       16.92     28.25 o 
  -2 -12   3      270.98      304.18     35.41 o 
  -1 -12   3      923.08     1028.05    119.42 o 
   0 -12   3        0.16       -2.62     13.91 o 
   1 -12   3       41.50       24.44     31.49 o 
  -7 -11   3       31.54       72.29     30.44 o 
  -6 -11   3       15.71       52.31     19.56 o 
  -5 -11   3      793.36      820.78    123.76 o 
  -4 -11   3      513.93      514.27     43.16 o 
  -3 -11   3       59.17       60.26     15.22 o 
  -2 -11   3      690.00      702.69     52.27 o 
  -1 -11   3       15.52       41.41     14.38 o 
   0 -11   3      434.02      458.50     81.34 o 
   1 -11   3      161.04      148.83     24.22 o 
   2 -11   3      626.12      523.50     79.82 o 
  -7 -10   3       21.18       30.44     23.54 o 
  -6 -10   3      484.14      533.72     49.60 o 
  -5 -10   3      275.64      327.35     31.44 o 
  -4 -10   3        2.04       23.81     24.01 o 
  -3 -10   3      483.90      463.39     36.10 o 
  -2 -10   3      563.49      560.02     42.90 o 
  -1 -10   3     1691.96     1867.24    100.80 o 
   0 -10   3      121.69      115.17     14.10 o 
   1 -10   3      216.17      212.14     19.35 o 
   2 -10   3        1.07        7.01     13.29 o 
   3 -10   3      124.39      121.16     32.48 o 
   4 -10   3       98.26      114.45     37.45 o 
  -8  -9   3      164.58      140.60     39.86 o 
  -7  -9   3       24.67       38.85     16.53 o 
  -6  -9   3        3.47       40.94     18.46 o 
  -5  -9   3      460.38      416.86     28.52 o 
  -4  -9   3      750.65      752.58     78.89 o 
  -3  -9   3      120.19      114.83     17.87 o 
  -2  -9   3     1010.82      982.45     94.91 o 
  -1  -9   3        0.41        6.07      8.89 o 
   0  -9   3      213.50      199.60     16.16 o 
   1  -9   3      270.16      302.56     32.55 o 
   2  -9   3     1636.51     1685.94     71.86 o 
   3  -9   3      852.12      988.06     69.89 o 
   4  -9   3       14.47       24.91     33.11 o 
  -8  -8   3      343.56      245.22     49.59 o 
  -7  -8   3       31.77       21.10     10.91 o 
  -6  -8   3      325.53      312.75     25.48 o 
  -5  -8   3      238.71      248.26     24.07 o 
  -4  -8   3       85.78       93.47     10.62 o 
  -3  -8   3        5.58       19.66      5.82 o 
  -2  -8   3      376.26      368.92     30.64 o 
  -1  -8   3     3084.39     3143.09    102.83 o 
   0  -8   3      673.12      662.00     30.93 o 
   1  -8   3      103.58       91.67     10.56 o 
   2  -8   3       96.51      101.77     16.61 o 
   3  -8   3      440.46      410.82     33.99 o 
   4  -8   3      369.76      352.53     82.86 o 
   5  -8   3      302.56      298.92     39.56 o 
  -8  -7   3      181.86      164.24     27.00 o 
  -7  -7   3        0.87       21.01      9.62 o 
  -6  -7   3      346.80      386.11     28.08 o 
  -5  -7   3       70.14       86.07     12.05 o 
  -4  -7   3     1237.24     1315.40     52.94 o 
  -3  -7   3      124.13      127.75     14.03 o 
  -2  -7   3     2191.71     2155.72     92.57 o 
  -1  -7   3       12.86       11.93      4.89 o 
   0  -7   3     1265.67     1147.54     42.90 o 
   1  -7   3        6.56       13.07      5.40 o 
   2  -7   3     1828.89     1750.45     63.70 o 
   3  -7   3     1016.71     1035.28     56.17 o 
   4  -7   3       54.40       43.92     13.87 o 
   5  -7   3      106.89      127.76     23.27 o 
   6  -7   3       94.31       83.84     24.83 o 
  -9  -6   3       18.69       26.89     26.99 o 
  -8  -6   3      154.58      156.92     36.91 o 
  -7  -6   3      293.94      259.90     31.03 o 
  -6  -6   3      339.16      392.29     26.60 o 
  -5  -6   3     2429.74     2653.30    117.69 o 
  -4  -6   3       31.11       26.65      7.61 o 
  -3  -6   3       71.60       82.27     16.48 o 
  -2  -6   3      690.41      595.84     23.22 o 
  -1  -6   3     3133.44     3206.05    163.72 o 
   0  -6   3      585.64      647.15     25.30 o 
   1  -6   3      664.55      675.87     27.50 o 
   2  -6   3     3630.12     3434.42    165.03 o 
   3  -6   3      619.85      565.66     37.23 o 
   4  -6   3      464.82      443.95     37.72 o 
   5  -6   3      528.51      482.93     54.92 o 
   6  -6   3      986.91     1046.99    179.47 o 
  -9  -5   3      293.35      360.71     62.77 o 
  -8  -5   3      549.89      738.16    162.99 o 
  -7  -5   3        8.65       24.87      9.48 o 
  -6  -5   3      335.80      338.01     30.48 o 
  -5  -5   3       20.61       34.25      7.63 o 
  -4  -5   3     1606.68     1692.20     56.89 o 
  -3  -5   3      987.89     1011.57     40.53 o 
  -2  -5   3     3932.49     3956.30    124.96 o 
  -1  -5   3     2295.28     2317.77    107.07 o 
   0  -5   3     3206.38     3458.89     93.43 o 
   1  -5   3        0.37       14.38      8.74 o 
   2  -5   3     3687.15     3755.12    176.98 o 
   3  -5   3     2390.64     2472.93    103.57 o 
   4  -5   3      261.67      311.76     29.81 o 
   5  -5   3     1206.08     1186.75     82.91 o 
   6  -5   3        2.91       17.08     14.19 o 
   7  -5   3      369.73      416.21     88.87 o 
  -9  -4   3      120.52       97.02     27.70 o 
  -8  -4   3      153.00      174.08     38.81 o 
  -7  -4   3      491.19      483.09     33.08 o 
  -6  -4   3      191.45      191.02     16.07 o 
  -5  -4   3     2236.06     2125.28    120.40 o 
  -4  -4   3      135.39      129.19     11.57 o 
  -3  -4   3       48.16       39.80      5.98 o 
  -2  -4   3       78.73       83.36      5.37 o 
  -1  -4   3     4615.87     4895.69    210.59 o 
   0  -4   3     5847.24     5897.69    190.04 o 
   1  -4   3     6662.96     7272.14    267.19 o 
   2  -4   3     4059.20     4442.02    134.98 o 
   3  -4   3      275.46      296.52     13.31 o 
   4  -4   3      296.62      335.22     27.82 o 
   5  -4   3      446.33      470.16     37.68 o 
   6  -4   3     2173.84     2199.48    279.27 o 
   7  -4   3      273.10      315.43     38.09 o 
  -9  -3   3      188.00      236.84     33.75 o 
  -8  -3   3     1017.89     1034.35    104.30 o 
  -7  -3   3       79.94       52.70     10.68 o 
  -6  -3   3     1698.00     1687.98     86.38 o 
  -5  -3   3       30.48       18.36      7.32 o 
  -4  -3   3     1237.32     1130.66     40.58 o 
  -3  -3   3       26.21       22.94      4.17 o 
  -2  -3   3     4051.08     3711.96     93.94 o 
  -1  -3   3      777.04      678.65     18.58 o 
   0  -3   3       51.32       56.79      8.82 o 
   1  -3   3        9.10        8.22      3.64 o 
   2  -3   3     5970.72     5994.22    174.69 o 
   3  -3   3     7375.22     7738.11    303.38 o 
   4  -3   3      456.11      440.79     38.60 o 
   5  -3   3     2426.02     2544.67    127.71 o 
   6  -3   3       99.87      106.27     18.30 o 
   7  -3   3       23.84       26.03     19.20 o 
   8  -3   3      330.55      304.66     59.89 o 
  -9  -2   3      397.19      389.91     68.31 o 
  -8  -2   3       44.88       31.48     18.88 o 
  -7  -2   3       11.98        9.53      8.92 o 
  -6  -2   3      565.64      582.71     31.19 o 
  -5  -2   3     4218.21     4547.94    139.38 o 
  -4  -2   3      682.56      726.56     28.08 o 
  -3  -2   3      744.54      755.61     34.53 o 
  -2  -2   3     6497.86     6525.51    167.11 o 
  -1  -2   3     3213.38     2943.90     67.24 o 
   0  -2   3      956.23     1043.96     43.42 o 
   1  -2   3     6982.71     6839.34    231.83 o 
   3  -2   3       79.79       89.80     10.05 o 
   4  -2   3       30.77       55.27     13.81 o 
   5  -2   3      433.95      475.45     35.81 o 
   6  -2   3     1471.06     1620.10     94.75 o 
   7  -2   3      733.35      800.73    141.28 o 
   8  -2   3      248.81      303.25     51.00 o 
  -9  -1   3      114.37      112.06     25.57 o 
  -8  -1   3      587.81      637.15     54.12 o 
  -7  -1   3      276.61      228.79     35.57 o 
  -6  -1   3     3080.45     2915.27    109.88 o 
  -5  -1   3      337.25      299.63     25.69 o 
  -4  -1   3     3472.26     3631.09    123.90 o 
  -3  -1   3      427.00      428.58     19.86 o 
  -2  -1   3     5974.70     5715.25    215.09 o 
  -1  -1   3      457.35      462.57     62.72 o 
   0  -1   3     6982.51     5744.64    625.65 o 
   1  -1   3     4592.51     3840.75    129.83 o 
   2  -1   3       89.30       91.29      6.13 o 
   3  -1   3     6598.94     6379.57    214.41 o 
   4  -1   3     1624.89     1819.85    174.08 o 
   5  -1   3     5186.57     5079.62    214.35 o 
   6  -1   3      219.74      208.82     23.55 o 
   7  -1   3       76.45       81.93     26.15 o 
   8  -1   3       30.66       30.80     17.47 o 
  -8   0   3        0.04       -3.46     12.45 o 
  -7   0   3        0.05        5.72      9.84 o 
  -6   0   3      228.71      188.34     18.92 o 
  -5   0   3     1090.46     1037.26     42.52 o 
  -4   0   3     2137.50     2310.64    134.85 o 
  -3   0   3     3493.43     3335.64     96.52 o 
  -2   0   3     4731.48     4330.39     88.46 o 
  -1   0   3      632.21      510.57     23.66 o 
   0   0   3     2048.48     1464.23    181.77 o 
   1   0   3     1410.55     1230.89     31.87 o 
   2   0   3    11687.14    11578.28    445.82 o 
   3   0   3      187.08      136.43     10.45 o 
   4   0   3      326.48      328.03     24.95 o 
   5   0   3      330.02      297.18     24.04 o 
   6   0   3     1334.25     1262.29    108.90 o 
   7   0   3     1069.35     1108.76    107.86 o 
   8   0   3      226.59      201.88     28.91 o 
   9   0   3      512.65      566.84     87.56 o 
  -8   1   3      378.52      333.68     39.27 o 
  -7   1   3      317.88      319.83     30.93 o 
  -6   1   3      342.99      342.16    136.16 o 
  -5   1   3      333.93      358.25     26.22 o 
  -4   1   3       14.84       20.78      5.51 o 
  -3   1   3      828.33      740.23     25.54 o 
  -2   1   3     5076.32     4944.91    234.09 o 
  -1   1   3     4064.92     4196.12     91.36 o 
   0   1   3       65.70       83.79      4.12 o 
   1   1   3     1487.34     1267.41     31.57 o 
   2   1   3      247.67      296.56     24.84 o 
   4   1   3     1940.58     1748.98    154.94 o 
   5   1   3     4270.43     4076.03    242.08 o 
   6   1   3     3321.71     2861.23    206.93 o 
   7   1   3       99.64       68.48     15.44 o 
   8   1   3       33.49       53.71     17.88 o 
   9   1   3      196.00      203.43     31.34 o 
  -8   2   3      123.46      105.66     36.51 o 
  -7   2   3       97.75      101.21     20.66 o 
  -6   2   3        0.27       18.24      9.97 o 
  -5   2   3     1056.42     1115.81     77.36 o 
  -4   2   3     2175.70     2161.04     73.19 o 
  -3   2   3      253.69      259.37     14.16 o 
  -2   2   3     1981.86     1965.35     55.15 o 
  -1   2   3     1088.84     1150.54     36.38 o 
   0   2   3     6632.98     7854.85    262.06 o 
   1   2   3      223.94      149.47      5.41 o 
   2   2   3      452.81      518.28     18.35 o 
   3   2   3     1261.57     1225.09     68.31 o 
   4   2   3       86.14       79.36      9.55 o 
   5   2   3      525.26      461.41     18.78 o 
   6   2   3     2820.00     2925.28    133.48 o 
   7   2   3     1098.74     1173.20     72.77 o 
   8   2   3      372.79      319.91     35.66 o 
   9   2   3      753.68      712.59    178.47 o 
  -8   3   3      626.41      654.92     69.57 o 
  -7   3   3       86.66       86.61     19.86 o 
  -6   3   3      989.16     1094.97     80.87 o 
  -5   3   3     1294.62     1229.04    153.52 o 
  -4   3   3       15.00       23.41     15.90 o 
  -3   3   3       85.81       68.83     12.23 o 
  -2   3   3        5.64       13.01     10.51 o 
  -1   3   3     3422.91     2961.35    127.42 o 
   0   3   3      830.83      706.39     24.31 o 
   1   3   3     6223.28     5647.19    130.51 o 
   2   3   3      656.18      748.76     56.39 o 
   3   3   3     2495.65     2410.51     70.88 o 
   4   3   3      976.39     1007.92     82.70 o 
   5   3   3      445.14      406.39     18.43 o 
   6   3   3     1497.14     1449.38     52.61 o 
   7   3   3        4.66       19.93     25.00 o 
   8   3   3      197.55      171.36     41.79 o 
   9   3   3       94.73       96.10     23.69 o 
  -7   4   3        2.46        3.48     13.37 o 
  -6   4   3      134.46      154.18     25.89 o 
  -5   4   3      801.95      878.01     58.44 o 
  -4   4   3     2133.07     2229.27     78.70 o 
  -3   4   3     1568.31     1639.46     72.58 o 
  -2   4   3     6639.19     7052.91    178.87 o 
  -1   4   3      812.58      846.06     39.84 o 
   0   4   3      151.23      102.41      6.12 o 
   1   4   3     3047.94     3462.53     98.29 o 
   2   4   3     7064.80     6793.21    252.54 o 
   3   4   3     4285.77     4149.60    162.44 o 
   4   4   3       68.36       61.12      8.64 o 
   5   4   3      943.83      890.92     33.44 o 
   6   4   3     1460.13     1401.50     53.01 o 
   7   4   3      341.64      262.97     18.85 o 
   8   4   3      338.25      331.22     78.83 o 
   9   4   3      679.07      685.79     59.67 o 
  -7   5   3        7.89       22.70     27.20 o 
  -6   5   3      638.94      777.53     63.83 o 
  -5   5   3     1147.45     1241.00     78.34 o 
  -4   5   3        3.23       10.00      7.16 o 
  -3   5   3      971.29     1020.08     41.03 o 
  -2   5   3     1257.61     1463.56     50.05 o 
  -1   5   3     9503.65     9707.21    491.43 o 
   0   5   3       32.43       50.96      4.29 o 
   1   5   3     4709.67     5127.61    153.58 o 
   2   5   3     1052.14     1173.26     44.84 o 
   3   5   3     1524.52     1363.07     45.78 o 
   4   5   3       85.59       84.76      7.29 o 
   5   5   3     2150.97     2128.98     68.57 o 
   6   5   3     1400.65     1483.18     58.60 o 
   7   5   3       96.49       97.02     12.61 o 
   8   5   3      361.34      344.36     34.54 o 
   9   5   3        2.87       -7.53     20.82 o 
  -6   6   3       86.49      140.77     30.87 o 
  -5   6   3      267.30      373.09     37.33 o 
  -4   6   3      398.99      428.58     54.94 o 
  -3   6   3      315.11      325.01     19.83 o 
  -2   6   3     4174.01     4408.47    131.84 o 
  -1   6   3      555.81      505.30     34.64 o 
   0   6   3      165.36      175.21      9.23 o 
   1   6   3       29.32       10.33      4.57 o 
   2   6   3     8152.94     8173.09    358.31 o 
   3   6   3      986.40      916.96     41.29 o 
   4   6   3      515.17      457.05     38.59 o 
   5   6   3     1633.92     1532.31     75.28 o 
   6   6   3      438.80      432.51     26.64 o 
   7   6   3      829.05      864.28     44.02 o 
   8   6   3      142.53      136.66     22.72 o 
   9   6   3     1123.57     1221.10     97.14 o 
  -6   7   3      496.69      602.00     78.25 o 
  -5   7   3     1080.17     1129.35    103.67 o 
  -4   7   3      104.89       87.78     12.01 o 
  -3   7   3      495.88      470.76     26.27 o 
  -2   7   3       10.59        7.83      5.70 o 
  -1   7   3      537.69      528.22     25.17 o 
   0   7   3      557.66      511.83     21.59 o 
   1   7   3     1945.12     1879.89     78.43 o 
   2   7   3     1263.43     1208.88     55.25 o 
   3   7   3      750.75      672.80     35.51 o 
   4   7   3       23.38       18.77      6.45 o 
   5   7   3     1032.56      925.81    116.32 o 
   6   7   3     2062.70     2027.92     75.65 o 
   7   7   3      152.34      147.01     14.84 o 
   8   7   3      155.00      153.52     17.78 o 
   9   7   3        0.02       30.40     16.36 o 
  -5   8   3      140.75      146.95     27.81 o 
  -4   8   3      414.67      394.53     38.77 o 
  -3   8   3      165.38      202.96     18.31 o 
  -2   8   3      874.83      883.54     51.82 o 
  -1   8   3     2549.92     2472.39     84.05 o 
   0   8   3      732.01      708.87     52.08 o 
   1   8   3      724.89      698.06     40.29 o 
   2   8   3     3337.60     3118.91    127.23 o 
   3   8   3     2023.94     1974.10     89.94 o 
   4   8   3      287.43      315.88     25.28 o 
   5   8   3      231.08      243.13     31.70 o 
   6   8   3        1.01        8.26      7.86 o 
   7   8   3      249.25      230.09     26.05 o 
   8   8   3        8.09       26.15     14.40 o 
   9   8   3      857.85      819.66    118.95 o 
  -5   9   3      959.25      962.24    107.28 o 
  -4   9   3      165.20      171.85     27.67 o 
  -3   9   3      341.42      309.55     24.22 o 
  -2   9   3        8.23       -3.43      8.84 o 
  -1   9   3      588.40      547.88     37.73 o 
   0   9   3      343.58      300.21     25.19 o 
   1   9   3     1138.79     1280.29     67.30 o 
   2   9   3     2218.18     2198.80    125.12 o 
   3   9   3       35.65       24.64      9.63 o 
   4   9   3       33.80       50.84     16.11 o 
   5   9   3      196.41      162.78     19.82 o 
   6   9   3     1652.88     1703.78     94.38 o 
   7   9   3      282.63      300.43     30.85 o 
   8   9   3      204.04      207.68     30.55 o 
   9   9   3        2.20      -13.39     20.30 o 
  -4  10   3      230.33      232.98     58.38 o 
  -3  10   3      107.80       55.13     27.83 o 
  -2  10   3     2168.13     2287.33    182.29 o 
  -1  10   3      611.56      569.36     43.53 o 
   0  10   3        5.79       20.81     10.78 o 
   1  10   3      969.99      899.66     54.59 o 
   2  10   3      362.85      330.73     45.46 o 
   3  10   3      952.00      999.46     60.80 o 
   4  10   3      721.26      755.03     51.22 o 
   5  10   3     2546.11     2728.00    209.70 o 
   6  10   3       16.27        2.91      9.66 o 
   7  10   3      123.80      129.59     23.62 o 
   8  10   3       32.45       65.80     19.87 o 
  -3  11   3      315.70      281.21     59.21 o 
  -2  11   3      212.84      255.46     32.05 o 
  -1  11   3      458.08      408.47     38.95 o 
   0  11   3       87.83      100.65     17.40 o 
   1  11   3      617.49      685.34     49.69 o 
   2  11   3     1665.62     1734.99    100.36 o 
   3  11   3        0.06      -13.60     15.48 o 
   4  11   3      276.08      297.89     37.50 o 
   5  11   3      108.23      100.95     18.42 o 
   6  11   3     1664.84     1817.79    231.15 o 
   7  11   3      230.31      196.58     32.48 o 
   8  11   3      292.02      301.43     40.36 o 
  -2  12   3      966.88      660.54     94.89 o 
  -1  12   3      631.60      616.29     92.27 o 
   0  12   3      209.01      243.55     30.19 o 
   1  12   3      489.30      529.90     46.34 o 
   2  12   3      257.64      259.09     49.43 o 
   3  12   3      133.62      138.95     21.70 o 
   4  12   3        1.96       12.16     11.37 o 
   5  12   3     1515.88     1680.23    146.67 o 
   6  12   3      181.34      194.06     43.94 o 
   7  12   3        1.08       31.07     25.21 o 
   0  13   3        5.50        9.85     14.83 o 
   1  13   3      310.41      320.52     52.73 o 
   2  13   3     1093.09     1164.01    210.90 o 
   3  13   3      132.36      155.75     26.21 o 
   4  13   3      156.03      132.67     23.49 o 
   5  13   3       16.50       32.64     24.79 o 
   6  13   3      240.87      273.88     54.92 o 
   2  14   3       28.04       20.07     28.14 o 
   3  14   3       21.37       -3.66     20.92 o 
   4  14   3       87.95      156.92     44.04 o 
  -3 -13   4      377.70      350.04     65.54 o 
  -2 -13   4      342.31      327.79     41.33 o 
  -5 -12   4      190.32      167.51     63.08 o 
  -4 -12   4      233.68      195.49     40.17 o 
  -3 -12   4      578.08      533.86     48.80 o 
  -2 -12   4      355.69      381.88     40.24 o 
  -1 -12   4        5.65       42.23     25.21 o 
   0 -12   4      181.41      188.42     43.62 o 
   1 -12   4      689.44      655.73     90.07 o 
  -6 -11   4      118.53      110.01     25.70 o 
  -5 -11   4        1.28        8.32     10.67 o 
  -4 -11   4       87.17       73.37     33.06 o 
  -3 -11   4      391.51      378.04     35.76 o 
  -2 -11   4     1209.17     1318.59     95.78 o 
  -1 -11   4      109.03      102.70     19.68 o 
   0 -11   4      345.93      316.72     32.99 o 
   1 -11   4       16.36       35.41     15.62 o 
   2 -11   4      447.15      327.34     64.44 o 
  -7 -10   4       22.63       -4.08     19.67 o 
  -6 -10   4      543.08      619.02     90.75 o 
  -5 -10   4      377.34      324.84     81.44 o 
  -4 -10   4      434.91      418.31     36.72 o 
  -3 -10   4     1876.62     1848.97    108.80 o 
  -2 -10   4      121.78      137.83     19.49 o 
  -1 -10   4       34.41       44.16     14.08 o 
   0 -10   4      174.46      169.99     34.62 o 
   1 -10   4     1135.02     1074.39     64.13 o 
   2 -10   4       99.59       85.32     14.66 o 
   3 -10   4      226.72      239.83     51.21 o 
  -7  -9   4      615.58      644.12     59.30 o 
  -6  -9   4      279.22      367.64     35.86 o 
  -5  -9   4        2.34       13.28     18.57 o 
  -4  -9   4       35.76       32.96     12.33 o 
  -3  -9   4      812.03      796.33     78.04 o 
  -2  -9   4     1918.56     1854.79    115.11 o 
  -1  -9   4      244.35      233.91     24.83 o 
   0  -9   4     1417.33     1565.64     67.42 o 
   1  -9   4       85.65       84.83     12.27 o 
   2  -9   4      394.58      367.99     24.97 o 
   3  -9   4      159.52      109.87     20.85 o 
   4  -9   4      808.47      905.47    151.43 o 
  -8  -8   4       37.96       48.33     27.41 o 
  -7  -8   4      177.06      196.07     28.76 o 
  -6  -8   4      932.98     1161.30     88.56 o 
  -5  -8   4       88.34       79.17     11.40 o 
  -4  -8   4      340.82      309.67     25.05 o 
  -3  -8   4     2401.64     2432.99     87.04 o 
  -2  -8   4        1.31        3.08      4.95 o 
  -1  -8   4      209.00      189.52     14.77 o 
   0  -8   4      103.69       98.09     11.28 o 
   1  -8   4     4407.13     4454.64    152.58 o 
   2  -8   4      437.90      417.80     36.14 o 
   3  -8   4      338.08      335.64     31.71 o 
   4  -8   4       39.67       48.50     15.87 o 
   5  -8   4      300.01      305.40     89.81 o 
  -8  -7   4       10.06       13.32     19.72 o 
  -7  -7   4      860.58      905.50     68.82 o 
  -6  -7   4      652.83      685.75     40.56 o 
  -5  -7   4      377.97      361.50     23.51 o 
  -4  -7   4      585.88      584.84     29.05 o 
  -3  -7   4      788.69      738.64     33.74 o 
  -2  -7   4     2663.79     2707.42     87.72 o 
  -1  -7   4       10.80       16.92      7.53 o 
   0  -7   4     3408.30     3572.59    114.27 o 
   1  -7   4      352.06      375.94     22.13 o 
   2  -7   4      341.41      290.02     19.83 o 
   3  -7   4        2.96       20.04     11.90 o 
   4  -7   4      828.39      862.31     62.00 o 
   5  -7   4      946.76     1009.09     76.84 o 
   6  -7   4       25.35       19.50     36.14 o 
  -8  -6   4      187.47      191.27     24.26 o 
  -7  -6   4      594.21      605.27     50.34 o 
  -6  -6   4      228.22      210.13     18.19 o 
  -5  -6   4      253.95      237.13     17.54 o 
  -4  -6   4      794.75      820.45     35.22 o 
  -3  -6   4     5928.26     5863.49    162.36 o 
  -2  -6   4        2.09       15.37      5.11 o 
  -1  -6   4      535.10      547.94     23.37 o 
   0  -6   4     1048.78     1106.06     51.66 o 
   1  -6   4     3578.79     3768.15    115.87 o 
   2  -6   4      857.75      942.92     39.28 o 
   3  -6   4      849.20      815.60     35.07 o 
   4  -6   4      750.94      801.95     54.62 o 
   5  -6   4      430.21      476.37     42.86 o 
   6  -6   4       55.57      124.70     47.55 o 
  -8  -5   4        0.13        5.16     10.00 o 
  -7  -5   4      902.08      975.36     56.33 o 
  -6  -5   4     1760.75     1857.34    129.23 o 
  -5  -5   4      176.69      178.66     17.02 o 
  -4  -5   4      498.41      418.04     20.44 o 
  -3  -5   4        3.39       10.10      6.57 o 
  -2  -5   4     2630.60     2443.35     90.59 o 
  -1  -5   4     1131.18     1123.58     37.18 o 
   0  -5   4     3411.64     3551.22    154.52 o 
   1  -5   4     3403.90     3410.71     97.98 o 
   2  -5   4       62.44       66.00      7.26 o 
   3  -5   4      923.33      887.07     35.07 o 
   4  -5   4     1029.12     1023.91     63.54 o 
   5  -5   4     1316.33     1218.53    632.24 o 
   6  -5   4       34.96       42.73     19.67 o 
   7  -5   4      277.71      254.27     37.21 o 
  -9  -4   4      125.10      117.06     37.87 o 
  -8  -4   4      171.60      161.21     25.50 o 
  -7  -4   4      868.28      861.12     55.83 o 
  -6  -4   4        6.40        6.64      6.64 o 
  -5  -4   4      405.40      445.73     24.92 o 
  -4  -4   4       29.48       11.90     10.04 o 
  -3  -4   4     5737.21     5423.86    170.35 o 
  -2  -4   4     1145.27     1109.83     32.88 o 
  -1  -4   4      515.58      527.30     18.77 o 
   0  -4   4        2.36       13.93      4.76 o 
   1  -4   4     8754.02     9122.33    436.25 o 
   2  -4   4      438.29      414.70     17.71 o 
   3  -4   4      518.02      394.17     17.18 o 
   4  -4   4     3094.74     3182.63    147.23 o 
   5  -4   4       15.67       14.01     24.69 o 
   6  -4   4       23.22       48.72     17.29 o 
   7  -4   4       77.98      107.70     23.43 o 
  -9  -3   4       13.10       -9.94     21.55 o 
  -7  -3   4      393.54      373.20     28.79 o 
  -6  -3   4     2301.61     2442.72    131.92 o 
  -5  -3   4        1.86        8.36      8.26 o 
  -4  -3   4     2083.72     2078.37    126.13 o 
  -3  -3   4        1.43        0.94      6.28 o 
  -2  -3   4      976.62      914.94     25.10 o 
  -1  -3   4      243.78      205.13      8.83 o 
   0  -3   4     4378.99     4685.21    184.44 o 
   1  -3   4     8659.13     9424.50    339.22 o 
   2  -3   4     2070.12     2065.63    117.59 o 
   3  -3   4      212.02      154.16     21.56 o 
   4  -3   4     1041.26     1096.64     60.84 o 
   5  -3   4     1166.58     1347.24     78.45 o 
   6  -3   4      255.90      233.39     42.84 o 
   7  -3   4      621.76      663.61    167.54 o 
   8  -3   4       31.33       54.70     21.52 o 
  -8  -2   4      255.24      121.35     39.23 o 
  -7  -2   4     2390.17     1978.37     92.30 o 
  -6  -2   4       41.82       37.64      8.47 o 
  -5  -2   4        7.14       22.88      7.82 o 
  -4  -2   4       72.19       57.33      6.93 o 
  -3  -2   4    14967.92    16131.52    348.29 o 
  -2  -2   4      998.82      869.79     36.49 o 
  -1  -2   4        3.83       16.47      2.38 o 
   0  -2   4      683.99      632.51     27.83 o 
   1  -2   4     9186.21     9659.46    338.33 o 
   2  -2   4       86.85      117.85     10.84 o 
   3  -2   4     1226.37     1173.74     51.97 o 
   4  -2   4     3837.09     4007.99    162.67 o 
   5  -2   4        0.42       17.92      9.36 o 
   6  -2   4       16.40       46.48     13.90 o 
   7  -2   4       41.20       25.80     37.92 o 
   8  -2   4     1147.53     1196.53    164.61 o 
  -8  -1   4      161.19      154.54     29.82 o 
  -7  -1   4      188.29      147.44     21.73 o 
  -6  -1   4     3153.56     3074.32    120.84 o 
  -5  -1   4      260.25      242.45     30.42 o 
  -4  -1   4     5004.21     4639.50    230.10 o 
  -3  -1   4     1466.46     1517.74     53.36 o 
  -2  -1   4     3901.83     3676.50     86.56 o 
  -1  -1   4       86.41      104.47      8.07 o 
   2  -1   4      174.69      199.99      8.45 o 
   3  -1   4     4423.79     4187.65    191.03 o 
   4  -1   4     1358.08     1354.56     86.20 o 
   5  -1   4     4333.60     4610.01    232.77 o 
   6  -1   4       12.01       17.86     10.32 o 
   7  -1   4      572.45      688.63     54.65 o 
   8  -1   4       95.51       86.65     22.30 o 
  -8   0   4       90.46       87.53     22.75 o 
  -7   0   4     2025.43     1866.76    159.54 o 
  -6   0   4       52.42       47.89      9.11 o 
  -5   0   4        9.74       18.97      7.26 o 
  -4   0   4      109.58       92.09      9.72 o 
  -3   0   4    14860.94    14598.95    438.51 o 
  -2   0   4      948.74      877.19     23.49 o 
  -1   0   4     6642.73     7044.24    172.26 o 
   0   0   4     8510.89     8193.19    218.00 o 
   1   0   4     5385.00     5552.57    186.32 o 
   2   0   4     2036.32     1858.72     42.47 o 
   3   0   4     1528.62     1419.23     54.52 o 
   4   0   4    13085.04    13763.64    650.50 o 
   5   0   4      143.72      166.23     17.62 o 
   6   0   4      237.09      269.17     24.91 o 
   7   0   4       54.31       56.69     15.28 o 
   8   0   4      490.18      468.98     91.75 o 
   9   0   4      111.31      109.81     30.18 o 
  -8   1   4      127.22      119.70     24.57 o 
  -7   1   4       16.02       24.48     16.22 o 
  -6   1   4      200.83      182.86     18.94 o 
  -5   1   4      463.63      418.17     27.56 o 
  -4   1   4     5048.69     5182.08    344.66 o 
  -3   1   4     6928.68     6492.04    160.71 o 
  -2   1   4     2810.86     3077.11     87.67 o 
  -1   1   4      752.96      774.22     35.67 o 
   0   1   4    15435.17    15741.81    310.60 o 
   1   1   4    12455.23    12735.58    390.53 o 
   2   1   4       38.54       58.83      5.84 o 
   3   1   4     2650.80     2731.85    108.05 o 
   4   1   4       16.20       12.51      4.90 o 
   5   1   4     1877.21     1788.72    125.96 o 
   6   1   4       93.92       74.64     15.33 o 
   7   1   4     2596.43     2730.64    147.91 o 
   8   1   4      684.57      717.82     61.11 o 
   9   1   4        5.93       24.51     17.44 o 
  -8   2   4       83.16       90.08     23.72 o 
  -7   2   4     1375.09     1524.79    119.31 o 
  -6   2   4      417.02      442.64     36.16 o 
  -5   2   4      369.54      353.26     22.71 o 
  -4   2   4      728.81      689.08     35.90 o 
  -3   2   4     6712.21     6758.03    222.25 o 
  -2   2   4      558.64      541.39     20.11 o 
  -1   2   4     6630.97     6266.99    250.14 o 
   0   2   4     2875.53     2966.27     58.68 o 
   1   2   4     1853.97     1944.19     53.00 o 
   2   2   4       21.97       36.72      3.58 o 
   3   2   4     3461.26     3697.67     82.44 o 
   4   2   4    10890.19    10744.21    323.94 o 
   5   2   4      692.32      684.14     38.64 o 
   6   2   4      376.88      357.32     28.90 o 
   7   2   4      216.62      174.56     47.60 o 
   8   2   4      406.39      451.39     87.72 o 
   9   2   4      133.27      155.40     27.09 o 
  -7   3   4        5.40       27.28     14.07 o 
  -6   3   4      275.59      267.88     28.63 o 
  -5   3   4      232.85      226.21     21.19 o 
  -4   3   4     3000.81     3097.29    108.83 o 
  -3   3   4     4367.00     4467.01    182.53 o 
  -2   3   4      103.35      108.82     12.14 o 
  -1   3   4     1892.47     1928.21    128.90 o 
   0   3   4      818.12      723.44     28.30 o 
   1   3   4    10908.10    10459.71    172.08 o 
   2   3   4      585.63      429.98     20.44 o 
   3   3   4     3574.24     3474.89    303.86 o 
   4   3   4        5.69       19.90      4.06 o 
   5   3   4      715.22      676.64     26.44 o 
   6   3   4        9.33       15.87     11.79 o 
   7   3   4     1091.17     1172.59    194.38 o 
   8   3   4     1017.91     1059.72    110.63 o 
   9   3   4       36.92       12.01     15.89 o 
  -7   4   4     1264.69     1459.77    106.56 o 
  -6   4   4      248.68      209.70     27.78 o 
  -5   4   4      217.13      205.71     52.78 o 
  -4   4   4     2045.83     2235.69    112.04 o 
  -3   4   4     1988.64     1959.98     75.62 o 
  -2   4   4      374.32      368.24     18.15 o 
  -1   4   4     3041.55     3375.18    106.47 o 
   0   4   4    16637.79    18343.47    466.29 o 
   1   4   4      554.52      586.07     23.03 o 
   2   4   4      991.94     1176.21     27.76 o 
   3   4   4      437.00      407.66     14.91 o 
   4   4   4     2041.46     2024.28     64.09 o 
   5   4   4     1006.03     1014.37     38.30 o 
   6   4   4       44.54       84.01     27.35 o 
   7   4   4      930.02      894.66     73.85 o 
   8   4   4      101.98       97.57     19.66 o 
   9   4   4        9.78        1.99     17.47 o 
  -7   5   4      101.06       88.80     26.41 o 
  -6   5   4      394.97      424.98     81.13 o 
  -5   5   4       78.19      105.29     18.40 o 
  -4   5   4     1492.96     1647.10     67.17 o 
  -3   5   4     2354.82     2591.07     89.90 o 
  -2   5   4       18.29       23.65      5.56 o 
  -1   5   4      829.75      782.09     36.80 o 
   0   5   4       28.18       58.57      9.05 o 
   1   5   4    10753.17    11307.74    202.19 o 
   2   5   4       23.67       17.15      2.02 o 
   3   5   4     7266.24     7211.68    167.95 o 
   4   5   4     2645.66     2470.65    122.92 o 
   5   5   4      788.74      790.91     41.80 o 
   6   5   4       26.23       34.09     14.50 o 
   7   5   4     1043.82     1084.27     50.68 o 
   8   5   4      684.84      697.41     99.07 o 
   9   5   4        1.98       55.24     19.49 o 
  -6   6   4      346.56      311.48     39.76 o 
  -5   6   4      222.19      242.08     30.10 o 
  -4   6   4      702.39      738.35     60.02 o 
  -3   6   4      148.55      153.84     13.61 o 
  -2   6   4      259.43      254.02     15.86 o 
  -1   6   4      336.40      306.84     18.85 o 
   0   6   4    11853.06    12658.90    392.10 o 
   1   6   4      202.86      229.58     16.18 o 
   2   6   4       80.21       92.44     11.51 o 
   3   6   4        8.08        3.98      3.28 o 
   4   6   4     1023.31      935.03     42.98 o 
   5   6   4     1436.40     1377.03     67.47 o 
   6   6   4      225.14      210.69     15.81 o 
   7   6   4     1835.55     1792.16     76.53 o 
   8   6   4      253.64      290.28     31.26 o 
   9   6   4       72.28      132.23     39.96 o 
  -6   7   4      109.30      135.95     30.19 o 
  -5   7   4       86.66      102.44     23.46 o 
  -4   7   4      784.34      733.35     58.61 o 
  -3   7   4     1612.82     1606.48    124.23 o 
  -2   7   4       28.18       42.01      7.65 o 
  -1   7   4      550.01      586.30     26.39 o 
   0   7   4      295.12      282.66     14.04 o 
   1   7   4     3387.93     3436.35    156.71 o 
   2   7   4      326.00      308.45     20.97 o 
   3   7   4     2870.87     3126.43    124.63 o 
   4   7   4     2088.14     2106.59     91.03 o 
   5   7   4      806.80      658.86     70.42 o 
   6   7   4       45.79       55.72      9.02 o 
   7   7   4     1096.09     1033.03     51.13 o 
   8   7   4     1002.51     1028.62     64.37 o 
   9   7   4        1.44       88.71     34.52 o 
  -5   8   4      361.74      369.13     43.43 o 
  -4   8   4      871.49      963.16     72.14 o 
  -3   8   4       12.99       20.17     11.66 o 
  -2   8   4      139.14      141.70     14.06 o 
  -1   8   4       79.25       81.06      9.18 o 
   0   8   4     3385.05     3203.47    286.67 o 
   1   8   4      501.11      474.46     30.89 o 
   2   8   4      318.97      358.77     26.17 o 
   3   8   4      114.47      107.48     13.68 o 
   4   8   4     1928.39     2057.07     96.82 o 
   5   8   4      306.64      349.09     27.76 o 
   6   8   4       87.53       94.22     14.48 o 
   7   8   4      748.74      849.37     74.38 o 
   8   8   4        0.33       10.15     19.56 o 
   9   8   4       55.62      -16.22     27.10 o 
  -4   9   4      523.18      501.44     50.81 o 
  -3   9   4     2416.63     2608.89    176.77 o 
  -2   9   4      457.74      421.69     35.70 o 
  -1   9   4     1482.96     1403.88     87.06 o 
   0   9   4      170.25      162.55     31.80 o 
   1   9   4     1848.94     1888.73    140.92 o 
   2   9   4       10.85        9.00      9.52 o 
   3   9   4     2342.48     2403.80    113.39 o 
   4   9   4     1917.61     2119.37    104.78 o 
   5   9   4        1.55       32.43     16.11 o 
   6   9   4      147.70      146.40     20.13 o 
   7   9   4      165.16      167.79     23.32 o 
   8   9   4      434.85      498.40     45.58 o 
   9   9   4       28.92       19.88     26.26 o 
  -4  10   4     1714.43     1998.05    223.46 o 
  -3  10   4       37.01       53.67     27.51 o 
  -2  10   4      262.20      242.11     30.59 o 
  -1  10   4      181.03      151.25     40.75 o 
   0  10   4     1773.51     1873.49    106.35 o 
   1  10   4      235.01      233.77     24.23 o 
   2  10   4      204.52      208.74     22.87 o 
   3  10   4     1625.20     1537.83     84.80 o 
   4  10   4      654.06      609.36     44.38 o 
   5  10   4      566.04      642.38     54.30 o 
   6  10   4      863.51      886.43     65.07 o 
   7  10   4      756.19      810.30     63.93 o 
   8  10   4        1.92       11.51     20.77 o 
  -3  11   4     1153.66     1049.08    144.47 o 
  -2  11   4      332.00      376.57     42.63 o 
  -1  11   4      984.29     1141.21    173.24 o 
   0  11   4      393.65      427.52     46.24 o 
   1  11   4      687.52      589.57     79.40 o 
   2  11   4        8.30       22.45     11.20 o 
   3  11   4     1569.22     1442.88     84.83 o 
   4  11   4     1247.78     1393.12     86.80 o 
   5  11   4        4.66       17.91     27.67 o 
   6  11   4      228.84      192.74     27.02 o 
   7  11   4        5.63       -6.55     13.91 o 
   8  11   4      375.29      333.66     41.88 o 
  -2  12   4       72.51       80.34     40.70 o 
  -1  12   4       12.49       29.91     22.70 o 
   0  12   4     1163.85     1237.79     88.30 o 
   1  12   4      376.72      408.31     51.47 o 
   2  12   4       70.52      373.19    204.63 o 
   3  12   4      412.58      422.98     39.72 o 
   4  12   4      131.59      134.67     22.89 o 
   5  12   4      214.92      290.89     34.03 o 
   6  12   4       37.84       55.24     26.36 o 
   7  12   4      832.45      889.53     78.90 o 
   0  13   4      712.37      660.81    123.71 o 
   1  13   4       16.84       24.69     20.92 o 
   2  13   4        0.14       -8.83     13.48 o 
   3  13   4      214.15      172.50     28.11 o 
   4  13   4      552.32      538.76     50.35 o 
   5  13   4        4.66       29.59     16.11 o 
   6  13   4      229.41      211.79     33.83 o 
   2  14   4      457.76      499.03    112.57 o 
   3  14   4      290.38      270.85     37.91 o 
   4  14   4        0.11      -16.63     22.49 o 
  -5 -12   5       40.75       52.41     28.14 o 
  -4 -12   5      283.84      294.74     64.91 o 
  -3 -12   5       39.23       39.50     17.26 o 
  -2 -12   5      252.43      247.14     33.00 o 
  -1 -12   5      344.48      330.11     37.90 o 
   0 -12   5       52.63       55.76     18.81 o 
  -6 -11   5       42.19       55.24     27.83 o 
  -5 -11   5      721.82      672.84     75.53 o 
  -4 -11   5      356.69      314.50     32.95 o 
  -3 -11   5       35.71       47.93     15.98 o 
  -2 -11   5      259.52      281.32     33.34 o 
  -1 -11   5      392.06      386.30     37.98 o 
   0 -11   5      360.71      382.86     46.29 o 
   1 -11   5      153.95      111.42     20.21 o 
   2 -11   5      377.96      395.03     75.74 o 
  -7 -10   5       32.05       51.68     26.78 o 
  -6 -10   5      255.88      320.02     60.99 o 
  -5 -10   5       40.10       50.11     15.63 o 
  -4 -10   5      176.95      157.17     27.46 o 
  -3 -10   5      210.72      149.45     38.29 o 
  -2 -10   5      461.60      473.58     38.46 o 
  -1 -10   5     1284.00     1379.92     70.39 o 
   0 -10   5       72.62       70.64     14.65 o 
   1 -10   5        0.12       24.98     14.44 o 
   2 -10   5      130.57      110.19     20.40 o 
   3 -10   5      532.84      506.49     65.07 o 
  -7  -9   5       75.31       40.80     28.77 o 
  -6  -9   5       96.28       65.59     17.93 o 
  -5  -9   5     1082.38     1065.44     65.94 o 
  -4  -9   5      717.98      717.24     39.89 o 
  -3  -9   5        8.18       12.17      7.33 o 
  -2  -9   5      564.92      570.88     33.73 o 
  -1  -9   5       28.27       50.73     10.17 o 
   0  -9   5       80.63       77.52     14.22 o 
   1  -9   5      918.85      885.56     45.22 o 
   2  -9   5     1003.54      965.85     50.54 o 
   3  -9   5      214.89      177.25     26.17 o 
   4  -9   5       52.97       45.82     18.47 o 
  -8  -8   5      382.32      579.15     86.94 o 
  -7  -8   5       45.10      104.62     38.08 o 
  -6  -8   5      293.53      321.42     28.66 o 
  -5  -8   5       96.66       97.68     12.74 o 
  -4  -8   5       84.04       89.65     18.29 o 
  -3  -8   5       62.84       43.68      8.74 o 
  -2  -8   5      503.41      501.53     27.82 o 
  -1  -8   5     1956.97     2092.50     81.39 o 
   0  -8   5      362.71      343.39     25.70 o 
   1  -8   5       11.07       30.97     17.90 o 
   2  -8   5        3.46        0.77      6.28 o 
   3  -8   5     1274.11     1390.25     88.44 o 
   4  -8   5      374.01      321.26     35.98 o 
   5  -8   5      207.67      227.58     46.19 o 
  -8  -7   5       58.24       73.58     26.57 o 
  -7  -7   5       35.49       30.20     26.89 o 
  -6  -7   5        4.60        2.27      9.98 o 
  -5  -7   5      648.12      603.35     34.04 o 
  -4  -7   5     1203.06     1276.45     71.83 o 
  -3  -7   5       60.19       64.87      8.19 o 
  -2  -7   5     2286.07     2488.28    102.28 o 
  -1  -7   5       20.40       26.27      6.23 o 
   0  -7   5      764.94      845.21     37.37 o 
   1  -7   5       21.38       12.02      8.34 o 
   2  -7   5     1007.50     1142.19     61.16 o 
   3  -7   5      470.17      488.83     28.81 o 
   4  -7   5        2.99       17.00     14.07 o 
   5  -7   5       34.49       53.92     18.25 o 
   6  -7   5      406.50      408.55     74.17 o 
  -8  -6   5      328.67      339.48     59.32 o 
  -7  -6   5      275.38      322.46     52.32 o 
  -6  -6   5      525.57      554.30     34.18 o 
  -5  -6   5     1051.91     1045.98     58.10 o 
  -4  -6   5      112.17      101.87     10.28 o 
  -3  -6   5      615.94      635.06     27.15 o 
  -2  -6   5      454.91      453.76     21.82 o 
  -1  -6   5     3082.49     3122.80    117.83 o 
   0  -6   5      712.93      682.20     29.24 o 
   1  -6   5      219.61      213.23     14.73 o 
   2  -6   5     1460.01     1403.47     60.89 o 
   3  -6   5      561.52      603.80     29.81 o 
   4  -6   5      316.64      322.55     32.78 o 
   5  -6   5      457.02      507.34     64.70 o 
   6  -6   5     1040.82     1119.67    122.56 o 
  -8  -5   5      221.85      224.66     63.92 o 
  -7  -5   5      219.91      233.72     23.83 o 
  -6  -5   5       11.38        7.87     17.05 o 
  -5  -5   5      377.32      398.95     23.32 o 
  -4  -5   5     1962.35     1986.26     67.55 o 
  -3  -5   5     1507.61     1524.85     50.14 o 
  -2  -5   5     2695.34     2597.32     76.73 o 
  -1  -5   5      294.58      268.70     18.26 o 
   0  -5   5     1836.23     1823.55     62.85 o 
   1  -5   5        9.25       19.58      5.08 o 
   2  -5   5     3820.32     4030.15    123.89 o 
   3  -5   5      642.76      665.65     43.76 o 
   4  -5   5       18.69       50.53     15.80 o 
   5  -5   5       72.47       93.42     29.29 o 
   6  -5   5      195.01      196.55     29.43 o 
   7  -5   5      719.27      829.81     75.67 o 
  -8  -4   5      450.72      429.43     47.34 o 
  -7  -4   5      490.67      517.37     80.20 o 
  -6  -4   5      396.58      404.33     36.76 o 
  -5  -4   5     1005.25     1148.38     71.66 o 
  -4  -4   5       25.62       19.29      5.16 o 
  -3  -4   5       73.45       53.86      5.65 o 
  -2  -4   5     1386.77     1331.47     46.21 o 
  -1  -4   5     7138.46     7639.84    238.32 o 
   0  -4   5     1919.87     2068.69     91.25 o 
   1  -4   5      686.34      709.32     32.52 o 
   2  -4   5     2852.54     2874.45    127.29 o 
   3  -4   5       71.23       58.53     10.07 o 
   4  -4   5      608.66      620.23     42.09 o 
   5  -4   5      619.77      727.90     52.85 o 
   6  -4   5     1493.09     1606.09    142.07 o 
   7  -4   5        9.40       10.24     14.55 o 
  -8  -3   5      344.36      243.75     50.63 o 
  -7  -3   5        0.09       30.33     14.61 o 
  -6  -3   5      285.96      300.49     38.50 o 
  -5  -3   5      564.32      570.44     29.19 o 
  -4  -3   5     1780.56     1806.82     72.82 o 
  -3  -3   5      388.81      444.04     17.10 o 
  -2  -3   5     5959.39     5859.63    138.70 o 
  -1  -3   5     1391.19     1232.16     67.16 o 
   0  -3   5     1675.38     1730.45     84.22 o 
   1  -3   5      921.34      985.98     41.00 o 
   2  -3   5     4263.96     4323.74    197.57 o 
   3  -3   5     1183.10     1055.97     79.90 o 
   4  -3   5      285.50      303.27     26.57 o 
   5  -3   5      250.98      266.96     44.62 o 
   6  -3   5       74.09       92.57     19.65 o 
   7  -3   5      480.87      579.40     55.01 o 
   8  -3   5      425.93      469.87    109.53 o 
  -8  -2   5      216.32      192.91     43.73 o 
  -7  -2   5      185.86      182.03     19.98 o 
  -6  -2   5      712.29      674.09     37.20 o 
  -5  -2   5     4222.31     4548.84    181.62 o 
  -4  -2   5      181.13      170.65     11.33 o 
  -3  -2   5      156.20      149.49     17.71 o 
  -2  -2   5      303.86      265.14     13.80 o 
  -1  -2   5     1262.74     1115.95     41.93 o 
   0  -2   5     4330.56     3912.07    263.32 o 
   1  -2   5     2788.85     2886.31    306.79 o 
   2  -2   5     4917.13     4550.52    127.87 o 
   3  -2   5      490.91      549.69     20.59 o 
   4  -2   5       97.57       84.87     19.14 o 
   5  -2   5      165.69      194.68     40.80 o 
   6  -2   5     1173.18     1368.98     85.93 o 
   7  -2   5      185.21      208.22     30.06 o 
   8  -2   5        0.23      -17.68     21.66 o 
  -8  -1   5      252.99      168.54     43.73 o 
  -7  -1   5      133.96      110.83     22.60 o 
  -6  -1   5      828.18      792.65     59.26 o 
  -5  -1   5       59.60       47.76     12.88 o 
  -4  -1   5     5372.07     5292.41    152.57 o 
  -3  -1   5     1367.93     1402.30     42.34 o 
  -2  -1   5     5376.42     5452.67    240.51 o 
  -1  -1   5     1680.64     1690.96     58.02 o 
   0  -1   5      221.69      321.94     11.06 o 
   2  -1   5     2817.70     2782.76     69.92 o 
   3  -1   5     8917.09     8610.33    234.29 o 
   4  -1   5      318.63      316.96     22.79 o 
   5  -1   5      860.22      873.02     53.54 o 
   6  -1   5       29.89       38.89     12.33 o 
   7  -1   5      442.72      410.64    114.66 o 
   8  -1   5      124.81      159.64     27.19 o 
  -8   0   5       19.55        5.17     12.44 o 
  -7   0   5      266.24      215.58     29.26 o 
  -6   0   5       84.80       74.84     12.24 o 
  -5   0   5     2910.11     2801.32    231.04 o 
  -4   0   5      912.43      966.50     38.37 o 
  -3   0   5      121.88      119.74      8.36 o 
  -2   0   5     1234.60     1146.95     85.03 o 
  -1   0   5      328.80      324.85     16.75 o 
   0   0   5     8592.66     9393.24    340.34 o 
   1   0   5     1833.90     1982.12     69.38 o 
   2   0   5    18636.95    19763.02    671.21 o 
   3   0   5      582.41      557.36     25.68 o 
   4   0   5      508.76      500.44     29.67 o 
   5   0   5        5.48       24.05      9.80 o 
   6   0   5     1175.94     1219.22     71.96 o 
   7   0   5      105.49      120.33     26.26 o 
   8   0   5       53.40      100.33     27.20 o 
   9   0   5      209.58      213.33     34.16 o 
  -8   1   5      296.45      317.95     39.05 o 
  -7   1   5       21.60       51.78     22.07 o 
  -6   1   5      185.90      142.46     15.97 o 
  -5   1   5      168.20      139.26     13.90 o 
  -4   1   5     1617.55     1608.03     59.23 o 
  -3   1   5     1975.84     1929.59     71.99 o 
  -2   1   5     6618.25     6718.26    189.34 o 
  -1   1   5     4383.39     4195.93     84.57 o 
   0   1   5       97.21      158.73      6.25 o 
   1   1   5      273.48      179.53     19.24 o 
   2   1   5      919.00      863.94     31.54 o 
   3   1   5     6530.75     6008.28    185.06 o 
   4   1   5     1531.97     1734.31     72.08 o 
   5   1   5     3885.99     4098.49    168.01 o 
   6   1   5      651.83      591.20     74.43 o 
   7   1   5      847.45      940.42     72.13 o 
   8   1   5       60.77       66.44     31.44 o 
   9   1   5      377.13      395.13     48.07 o 
  -8   2   5        3.24       24.79     22.18 o 
  -7   2   5       80.71      122.79     31.54 o 
  -6   2   5        0.91       -5.66      9.32 o 
  -5   2   5     1209.81     1209.33     56.36 o 
  -4   2   5      866.53      936.01     41.16 o 
  -3   2   5      595.90      605.63     36.05 o 
  -2   2   5     2195.96     2103.01     80.21 o 
  -1   2   5     3683.21     3740.24    102.30 o 
   0   2   5     4011.67     3627.79    102.58 o 
   1   2   5      115.96       64.59      4.53 o 
   2   2   5     3932.69     3875.23     86.68 o 
   3   2   5       25.29       17.23      3.48 o 
   4   2   5      217.99      238.51     11.90 o 
   5   2   5       37.69       38.40      5.49 o 
   6   2   5     4249.16     4754.48    297.53 o 
   7   2   5      330.54      278.71     28.20 o 
   8   2   5      139.10      141.43     24.40 o 
   9   2   5       77.93       77.64     23.17 o 
  -7   3   5       79.90       52.28     18.99 o 
  -6   3   5      650.27      669.05     52.28 o 
  -5   3   5        5.29        8.61      8.78 o 
  -4   3   5     1341.96     1335.02     80.34 o 
  -3   3   5      176.30      129.58     13.28 o 
  -2   3   5     4180.83     4284.20    130.32 o 
  -1   3   5    12945.43    15332.97    418.10 o 
   0   3   5     3553.10     3982.06    112.72 o 
   1   3   5     1779.33     1845.39     54.77 o 
   2   3   5     1155.55     1220.34     61.83 o 
   3   3   5     2920.93     2816.79    139.71 o 
   4   3   5     1453.03     1413.34     42.95 o 
   5   3   5     2834.74     2953.39    123.61 o 
   6   3   5      492.35      489.12     22.89 o 
   7   3   5      263.15      281.40     29.11 o 
   8   3   5      101.20       90.60     32.90 o 
   9   3   5      274.48      287.05     74.90 o 
  -7   4   5       14.60       -3.80     13.69 o 
  -6   4   5       26.98       56.56     16.79 o 
  -5   4   5     1597.35     1763.35    106.51 o 
  -4   4   5      791.27      818.16     41.19 o 
  -3   4   5      115.82      134.91     16.96 o 
  -2   4   5     4124.37     4698.72    140.93 o 
  -1   4   5     1976.09     2233.72     82.32 o 
   0   4   5     2308.47     2767.46     85.16 o 
   1   4   5     4433.33     5152.75    202.12 o 
   2   4   5     7738.10     7677.19    211.11 o 
   3   4   5      416.43      454.89     31.27 o 
   4   4   5      188.53      212.35     11.62 o 
   5   4   5      514.17      517.94     29.45 o 
   6   4   5     2944.40     2925.46    111.46 o 
   7   4   5      745.36      679.42    104.35 o 
   8   4   5      539.09      589.01     90.13 o 
   9   4   5      130.08      143.62     63.08 o 
  -7   5   5      107.13       82.63     38.24 o 
  -6   5   5      562.50      639.12     80.66 o 
  -5   5   5      137.06      115.04     15.10 o 
  -4   5   5      514.83      534.46     30.99 o 
  -3   5   5        0.39       18.98      6.27 o 
  -2   5   5     4070.66     4258.07    134.58 o 
  -1   5   5     6269.55     7039.44    195.88 o 
   0   5   5     3032.61     3330.58    107.70 o 
   1   5   5     8819.79     9124.43    185.67 o 
   2   5   5      183.92      155.55     11.05 o 
   3   5   5     4378.26     4265.88     99.49 o 
   4   5   5     1987.69     2066.66     60.98 o 
   5   5   5     2517.07     2679.03     98.52 o 
   6   5   5     1757.06     1827.00     90.60 o 
   7   5   5        4.21        3.76     12.40 o 
   8   5   5       37.99       57.44     17.05 o 
   9   5   5       93.33       93.05     23.67 o 
  -6   6   5        1.40       17.20     17.03 o 
  -5   6   5      599.87      700.22     57.36 o 
  -4   6   5      701.47      776.08     85.92 o 
  -3   6   5      219.83      229.78     18.16 o 
  -2   6   5     1033.37     1132.45     58.98 o 
  -1   6   5      348.23      324.39     32.79 o 
   0   6   5     2426.36     2440.03     72.89 o 
   1   6   5      229.52      224.44     10.55 o 
   2   6   5     8622.52     8457.60    274.92 o 
   3   6   5     4047.34     4260.52    152.74 o 
   4   6   5      891.14      928.24     62.19 o 
   5   6   5      517.70      471.08     23.03 o 
   6   6   5     1772.05     1807.59     69.52 o 
   7   6   5     1072.03      995.96     46.87 o 
   8   6   5      351.95      282.23     31.48 o 
   9   6   5      805.06      821.59    162.78 o 
  -6   7   5      478.09      505.69     92.74 o 
  -5   7   5      867.86     1101.42    123.86 o 
  -4   7   5       32.56       37.01     10.53 o 
  -3   7   5       16.41       27.85      8.41 o 
  -2   7   5      429.09      408.71     24.52 o 
  -1   7   5     2210.24     2591.76     88.86 o 
   0   7   5     1010.23     1010.73     56.68 o 
   1   7   5     2147.08     2284.45    102.26 o 
   2   7   5      963.07     1046.84     51.13 o 
   3   7   5       46.11       35.27      8.39 o 
   4   7   5      995.59     1009.79    100.48 o 
   5   7   5      999.58      848.55    113.25 o 
   6   7   5     2893.61     2807.39    121.40 o 
   7   7   5       15.95       23.48      8.64 o 
   8   7   5       94.85       96.64     17.04 o 
  -5   8   5      249.82      209.97     63.76 o 
  -4   8   5      715.19      823.02     99.12 o 
  -3   8   5      525.88      554.31     69.72 o 
  -2   8   5      495.31      582.74     32.69 o 
  -1   8   5      267.16      251.31     17.28 o 
   0   8   5      187.62      201.60     18.62 o 
   1   8   5       46.93       48.77     10.48 o 
   2   8   5     5228.40     5347.78    211.42 o 
   3   8   5     2893.17     3007.48    131.03 o 
   4   8   5      230.30      252.36     21.71 o 
   5   8   5      788.58      731.07     45.64 o 
   6   8   5      177.11      169.58     19.67 o 
   7   8   5      250.12      214.57     30.23 o 
   8   8   5      107.55       85.20     20.21 o 
   9   8   5      602.03      573.40     93.32 o 
  -4   9   5      144.48      160.57     57.75 o 
  -3   9   5      105.76      121.76     26.68 o 
  -2   9   5      104.69       98.85     13.89 o 
  -1   9   5     3053.62     3051.01    257.92 o 
   0   9   5      109.48       91.05     21.50 o 
   1   9   5     1315.27     1283.07     70.58 o 
   2   9   5      781.93      749.87     46.60 o 
   3   9   5       30.31       69.39     14.59 o 
   4   9   5       31.45       36.28     10.54 o 
   5   9   5       52.22       69.44     14.49 o 
   6   9   5     1598.93     1671.10     94.34 o 
   7   9   5      175.29      159.06     21.44 o 
   8   9   5      216.15      243.54     31.13 o 
   9   9   5        6.97        0.94     17.89 o 
  -4  10   5      303.68      340.94     72.50 o 
  -3  10   5      157.75      118.95     44.25 o 
  -2  10   5     1645.56     1641.00    107.11 o 
  -1  10   5       60.04       83.37     26.31 o 
   0  10   5      481.41      436.72     76.89 o 
   1  10   5       40.57       43.21     16.11 o 
   2  10   5     2196.67     2347.54    124.35 o 
   3  10   5     1804.44     1770.75     98.16 o 
   4  10   5      424.74      373.97     33.22 o 
   5  10   5     1585.05     1691.19     98.75 o 
   6  10   5      194.71      158.86     22.90 o 
   7  10   5       78.32       67.97     18.94 o 
   8  10   5       37.78       76.86     43.78 o 
  -3  11   5      109.34       81.18     41.22 o 
  -2  11   5       30.75       20.28     14.43 o 
  -1  11   5      955.39      999.93    112.20 o 
   0  11   5      149.77      138.16     34.10 o 
   1  11   5      745.62      758.57     89.76 o 
   2  11   5      559.55      570.87     45.44 o 
   3  11   5      504.39      509.97     68.10 o 
   4  11   5        0.05       15.02     30.29 o 
   5  11   5      538.12      523.81     45.83 o 
   6  11   5     1311.11     1469.82     98.52 o 
   7  11   5       62.93       71.61     19.57 o 
   8  11   5       80.85      112.37     24.59 o 
  -1  12   5      524.48      499.97    108.80 o 
   0  12   5       26.10       55.66     24.27 o 
   1  12   5        0.60       11.15     13.14 o 
   2  12   5     1476.37     1516.10    118.53 o 
   3  12   5      553.77      557.85     47.83 o 
   4  12   5       10.05       20.15     12.46 o 
   5  12   5     1016.59     1074.18     87.41 o 
   6  12   5        0.63       -4.29     14.07 o 
   7  12   5      134.20      130.92     27.48 o 
   0  13   5      219.52      251.31     56.18 o 
   1  13   5      578.94      582.04     81.29 o 
   2  13   5      914.25      835.37    195.26 o 
   3  13   5       40.45       85.25     28.40 o 
   4  13   5        0.90       17.93     14.67 o 
   5  13   5      127.04      176.98     30.76 o 
   6  13   5      641.41      616.04     58.49 o 
   2  14   5      217.41      244.53     42.74 o 
   3  14   5      521.83      423.90    105.03 o 
   4  14   5      276.61      223.46     52.31 o 
  -4 -12   6       45.42      126.17     35.57 o 
  -3 -12   6       80.19       91.96     29.82 o 
  -2 -12   6      292.93      319.63     38.52 o 
  -1 -12   6       62.40       65.13     20.09 o 
  -5 -11   6      158.81      160.79     45.61 o 
  -4 -11   6        4.31       40.38     21.66 o 
  -3 -11   6      564.67      543.62    105.30 o 
  -2 -11   6      316.08      336.31     61.72 o 
  -1 -11   6       26.07       15.01     29.66 o 
   0 -11   6      123.48      110.67     21.09 o 
   1 -11   6      115.75      103.49     22.49 o 
  -6 -10   6      850.29      863.08    103.99 o 
  -5 -10   6      196.35      198.25     41.85 o 
  -4 -10   6      272.83      272.65     28.44 o 
  -3 -10   6      499.26      460.74     54.87 o 
  -2 -10   6      411.94      387.34     32.39 o 
  -1 -10   6      268.12      268.34     23.93 o 
   0 -10   6      149.99      130.43     16.05 o 
   1 -10   6      778.16      760.67     58.86 o 
   2 -10   6       26.06       15.56     38.86 o 
   3 -10   6      126.79      111.05     25.27 o 
  -7  -9   6      432.36      571.10     84.95 o 
  -6  -9   6       80.37       82.23     29.82 o 
  -5  -9   6      345.10      283.60     36.79 o 
  -4  -9   6        0.31       16.53      8.05 o 
  -3  -9   6      843.15      767.54     53.00 o 
  -2  -9   6      908.57      939.00     48.68 o 
  -1  -9   6       19.20       36.57      9.44 o 
   0  -9   6      413.78      432.31     28.33 o 
   1  -9   6      150.24      140.21     16.47 o 
   2  -9   6      771.61      742.70     43.48 o 
   3  -9   6      261.99      290.58     34.96 o 
   4  -9   6      978.23     1026.09    162.52 o 
  -7  -8   6        1.25        1.55     22.96 o 
  -6  -8   6     1422.76     1592.56    152.22 o 
  -5  -8   6      166.42      148.15     15.05 o 
  -4  -8   6      541.01      468.46     49.95 o 
  -3  -8   6     1014.64      966.25     67.94 o 
  -2  -8   6      692.67      727.61     38.12 o 
  -1  -8   6        5.58       32.09      9.97 o 
   0  -8   6      207.92      211.75     17.72 o 
   1  -8   6     2192.46     2450.93     99.18 o 
   2  -8   6       39.48       58.35     11.26 o 
   3  -8   6       56.04       57.20     16.33 o 
   4  -8   6       10.12       20.08     16.00 o 
   5  -8   6      599.84      663.84     66.64 o 
  -8  -7   6       16.93       44.01     33.16 o 
  -7  -7   6      636.92      709.30    183.39 o 
  -6  -7   6      226.56      241.58     32.48 o 
  -5  -7   6       32.25       30.68     11.12 o 
  -4  -7   6      136.58      105.19     12.10 o 
  -3  -7   6     2059.29     2156.70     80.12 o 
  -2  -7   6     4292.93     4585.56    154.86 o 
  -1  -7   6       14.21       26.97      7.74 o 
   0  -7   6      864.63      930.40     42.16 o 
   1  -7   6      129.81      141.33     13.27 o 
   2  -7   6      564.07      603.95     34.03 o 
   3  -7   6       45.45       55.52     15.16 o 
   4  -7   6     1399.81     1407.29     95.72 o 
   5  -7   6      637.08      647.35     84.32 o 
  -8  -6   6       29.67       10.01     15.89 o 
  -7  -6   6       24.46       -0.86     10.99 o 
  -6  -6   6     1003.80      975.53    120.45 o 
  -5  -6   6      615.42      584.14     65.82 o 
  -4  -6   6     1212.89     1137.26     46.10 o 
  -3  -6   6     3955.18     3640.70    137.87 o 
  -2  -6   6      199.07      176.72     13.82 o 
  -1  -6   6       92.61      115.02     14.13 o 
   0  -6   6      115.05      112.77     10.94 o 
   1  -6   6     1705.29     1831.61     69.50 o 
   2  -6   6       52.93       66.45      9.60 o 
   3  -6   6      492.77      398.64     39.05 o 
   4  -6   6      172.30      183.01     24.46 o 
   5  -6   6      971.50      983.04     74.94 o 
   6  -6   6      117.28      172.51     29.85 o 
  -8  -5   6       39.34       61.45     21.25 o 
  -7  -5   6      958.39     1082.92     79.69 o 
  -6  -5   6      653.26      625.87    110.56 o 
  -5  -5   6       38.78       31.95      7.67 o 
  -4  -5   6       20.96       20.51      5.73 o 
  -3  -5   6     1204.71     1028.34     83.50 o 
  -2  -5   6     4930.71     4926.43    138.32 o 
  -1  -5   6     2045.53     2192.73     71.27 o 
   0  -5   6     4070.22     4407.67    410.35 o 
   1  -5   6      418.10      483.28     24.18 o 
   2  -5   6      850.34      823.89     47.40 o 
   3  -5   6       33.47       26.88      6.66 o 
   4  -5   6     1041.38     1134.70    125.49 o 
   5  -5   6     1025.24     1069.27     76.00 o 
   6  -5   6       72.01       58.74     18.60 o 
   7  -5   6      370.83      392.15     58.85 o 
  -8  -4   6       92.81      114.41     29.40 o 
  -7  -4   6      125.67      105.46     25.26 o 
  -6  -4   6      638.99      626.43     83.05 o 
  -5  -4   6      531.79      485.98     31.47 o 
  -4  -4   6      624.41      627.84     57.80 o 
  -3  -4   6     3577.50     3767.17    154.15 o 
  -2  -4   6      226.21      243.49     24.90 o 
  -1  -4   6      121.55      168.51     15.95 o 
   0  -4   6      329.42      324.95     15.88 o 
   1  -4   6     6980.12     6442.33    304.74 o 
   2  -4   6      706.83      712.26     36.41 o 
   3  -4   6      363.04      377.95     55.88 o 
   4  -4   6       19.23       43.18     12.35 o 
   5  -4   6       87.83       72.03     17.34 o 
   6  -4   6      166.82      147.27     24.65 o 
   7  -4   6       98.85      116.72     50.90 o 
  -8  -3   6        1.82      -18.73     20.61 o 
  -7  -3   6      736.60      721.78     60.57 o 
  -6  -3   6     1952.12     1912.49    197.71 o 
  -5  -3   6       11.54       14.07      9.36 o 
  -4  -3   6      232.16      172.95     17.04 o 
  -3  -3   6     1155.61     1047.40     41.97 o 
  -2  -3   6     1697.24     1578.88     56.31 o 
  -1  -3   6     1539.34     1561.72     51.01 o 
   0  -3   6     6532.64     6117.29    277.96 o 
   1  -3   6     5390.81     5208.56    135.52 o 
   2  -3   6      806.67      776.77     29.89 o 
   3  -3   6       18.01       26.64      8.42 o 
   4  -3   6      907.29      983.23    103.83 o 
   5  -3   6     1166.52     1295.91     83.90 o 
   6  -3   6       32.07       58.82     17.06 o 
   7  -3   6      546.66      616.12     66.59 o 
   8  -3   6        1.74       54.03     43.62 o 
  -8  -2   6       42.83       33.06     27.20 o 
  -7  -2   6      601.55      500.01     48.44 o 
  -6  -2   6      256.18      238.64     19.67 o 
  -5  -2   6      176.87      155.19     17.20 o 
  -4  -2   6     1530.92     1428.27    145.25 o 
  -3  -2   6     5808.80     5687.94    309.24 o 
  -2  -2   6       79.36       73.00      8.95 o 
  -1  -2   6        8.37        5.05      4.69 o 
   0  -2   6     1556.22     1551.79     40.92 o 
   1  -2   6    13831.23    13726.43    381.06 o 
   2  -2   6      650.94      544.98     29.72 o 
   3  -2   6      589.33      543.88     37.35 o 
   4  -2   6      325.92      298.45     26.99 o 
   5  -2   6      198.14      174.29     26.52 o 
   6  -2   6      240.61      218.45     40.75 o 
   7  -2   6      102.17      139.05     42.63 o 
   8  -2   6     1057.00     1121.57    177.79 o 
  -8  -1   6       26.26       34.63     27.72 o 
  -7  -1   6      559.31      494.04     36.68 o 
  -6  -1   6     2431.85     2515.13    124.14 o 
  -5  -1   6      112.17       96.01     10.95 o 
  -4  -1   6     2427.80     2240.90    179.85 o 
  -3  -1   6       93.95       79.13      6.69 o 
  -2  -1   6     7170.39     7571.44    347.01 o 
  -1  -1   6       11.16       11.30      7.95 o 
   0  -1   6     5142.74     4881.60     93.18 o 
   2  -1   6      276.72      345.40     21.89 o 
   3  -1   6     1858.67     1869.60     57.53 o 
   4  -1   6     1423.02     1332.49     72.29 o 
   5  -1   6     3195.96     3182.39    149.52 o 
   6  -1   6      228.41      207.53     25.14 o 
   7  -1   6      387.68      361.26     37.18 o 
   8  -1   6       10.72       23.75     24.69 o 
  -7   0   6      453.27      369.37     39.72 o 
  -6   0   6      391.58      316.45     25.11 o 
  -5   0   6      458.16      444.94     26.05 o 
  -4   0   6      538.47      577.39     26.66 o 
  -3   0   6     8600.07     9869.22    486.67 o 
  -2   0   6     4367.08     4780.58    168.33 o 
  -1   0   6      147.10      129.51     23.22 o 
   0   0   6       87.28       88.18      9.22 o 
   1   0   6    13643.64    14223.42    319.48 o 
   2   0   6      678.19      750.19     25.29 o 
   3   0   6     2379.63     2524.15     74.54 o 
   4   0   6     9072.03     6829.82   1268.04 o 
   5   0   6      207.29      174.23     18.46 o 
   6   0   6       10.25       32.54     16.84 o 
   7   0   6       42.77       47.39     15.53 o 
   8   0   6      840.86      881.18     75.03 o 
   9   0   6      129.88      170.48     34.37 o 
  -8   1   6       17.80       60.26     25.53 o 
  -7   1   6      316.46      251.70     32.90 o 
  -6   1   6     1323.43     1145.27     59.81 o 
  -5   1   6       43.82       59.84     14.25 o 
  -4   1   6     1924.35     1747.66     65.20 o 
  -3   1   6     1528.93     1399.01     97.45 o 
  -2   1   6     1724.83     1541.17     77.21 o 
  -1   1   6     2037.65     1982.02     45.87 o 
   0   1   6    16197.95    15137.11    267.47 o 
   1   1   6     4735.51     4463.36    197.99 o 
   2   1   6      993.87     1164.14     34.41 o 
   3   1   6     3737.38     3972.71    177.27 o 
   4   1   6       56.89       67.77      6.24 o 
   5   1   6     2926.57     3040.11    133.41 o 
   6   1   6      258.64      271.06     42.00 o 
   7   1   6     1136.56     1290.03     96.61 o 
   8   1   6       24.54       18.12     15.79 o 
   9   1   6      123.07      145.37     30.04 o 
  -7   2   6      789.29      685.55     80.45 o 
  -6   2   6       44.31       40.92     11.92 o 
  -5   2   6      106.78       88.61     12.85 o 
  -4   2   6      246.32      236.31     17.38 o 
  -3   2   6     8418.67     8578.24    239.16 o 
  -2   2   6     1427.58     1450.58     64.04 o 
  -1   2   6     1616.57     1836.21     50.98 o 
   0   2   6      263.32      258.56     17.62 o 
   1   2   6     1659.64     1543.82     52.90 o 
   2   2   6     1933.40     1752.99     76.72 o 
   3   2   6     1904.61     1792.59     59.57 o 
   4   2   6     9533.81     9740.44    480.29 o 
   5   2   6      479.71      396.55     50.19 o 
   6   2   6      124.64      113.47     25.06 o 
   7   2   6      327.61      309.27     33.37 o 
   8   2   6      960.36      991.19    156.92 o 
   9   2   6      173.97      171.58     33.43 o 
  -7   3   6      134.74      140.67     27.16 o 
  -6   3   6     1556.30     1607.02    115.34 o 
  -5   3   6       52.98       52.60     10.52 o 
  -4   3   6     1956.06     2090.37     84.84 o 
  -3   3   6     1570.36     1646.31     62.02 o 
  -2   3   6      158.40      160.53     11.19 o 
  -1   3   6      185.17      215.20     27.96 o 
   0   3   6     4659.86     4935.72    142.32 o 
   1   3   6     6516.62     6774.32    299.62 o 
   2   3   6       80.02      119.30      7.49 o 
   3   3   6     1225.36     1321.64     51.57 o 
   4   3   6      597.28      649.46     24.80 o 
   5   3   6      744.91      760.32     52.80 o 
   6   3   6        6.49       15.69      6.34 o 
   7   3   6     1014.06     1107.90     71.08 o 
   8   3   6      339.71      327.96     37.65 o 
   9   3   6       18.70       17.51     16.26 o 
  -7   4   6      986.20     1071.27    126.27 o 
  -6   4   6       15.26       -3.52     14.33 o 
  -5   4   6       74.83       60.72     12.38 o 
  -4   4   6      175.34      148.98     22.34 o 
  -3   4   6     5605.98     5792.75    186.13 o 
  -2   4   6     1209.78     1224.77     46.92 o 
  -1   4   6     3249.08     3858.10    138.41 o 
   0   4   6     9144.07     9851.12    447.34 o 
   1   4   6      191.63      165.73      8.75 o 
   2   4   6      408.26      484.96     23.92 o 
   3   4   6     1123.12     1170.25     47.55 o 
   4   4   6     6366.52     6459.23    230.64 o 
   5   4   6      540.71      580.58     32.66 o 
   6   4   6       73.37       69.46      9.30 o 
   7   4   6      262.67      221.16     30.60 o 
   8   4   6      377.45      446.13     73.96 o 
   9   4   6      209.54      207.92     30.85 o 
  -6   5   6      381.81      377.34     40.24 o 
  -5   5   6      257.51      244.55     28.91 o 
  -4   5   6     1794.32     1907.24     83.65 o 
  -3   5   6      642.73      658.72     34.57 o 
  -2   5   6     2707.95     2927.70    105.04 o 
  -1   5   6      158.95      181.41     13.06 o 
   0   5   6     1658.92     1709.07     54.24 o 
   1   5   6     7344.99     7222.15    169.11 o 
   2   5   6      290.60      248.17     10.53 o 
   3   5   6     2377.57     2271.50     62.13 o 
   4   5   6       93.40      104.67      8.88 o 
   5   5   6     2067.99     1986.69    102.84 o 
   6   5   6       68.03       52.61      8.27 o 
   7   5   6     1444.08     1406.64     78.48 o 
   8   5   6      604.79      582.41     50.37 o 
   9   5   6        5.34       29.32     37.35 o 
  -6   6   6       97.24       86.97     23.89 o 
  -5   6   6       76.49       93.83     33.01 o 
  -4   6   6        3.10       24.09      9.00 o 
  -3   6   6     2912.84     3372.03    134.14 o 
  -2   6   6     2321.03     2472.26     95.25 o 
  -1   6   6      515.01      626.60     30.97 o 
   0   6   6     4471.25     4912.25    140.64 o 
   1   6   6        2.73        7.32      4.04 o 
   2   6   6      201.72      133.69     18.91 o 
   3   6   6      896.51      808.94     38.73 o 
   4   6   6     5255.77     5117.11    343.03 o 
   5   6   6      651.48      729.84     31.82 o 
   6   6   6       83.07      108.34     14.98 o 
   7   6   6      839.34      887.28     44.51 o 
   8   6   6      389.73      346.48     61.78 o 
   9   6   6      177.56      158.63     29.39 o 
  -5   7   6       72.57       78.42     22.29 o 
  -4   7   6      706.67      783.34     47.73 o 
  -3   7   6     1314.50     1491.45     69.40 o 
  -2   7   6      664.55      703.29     49.03 o 
  -1   7   6       95.82      114.82     12.15 o 
   0   7   6     1720.52     1679.38     96.79 o 
   1   7   6     2039.32     2146.56     96.38 o 
   2   7   6      220.26      267.97     21.27 o 
   3   7   6     2470.77     2456.38    113.51 o 
   4   7   6      597.78      508.63     69.37 o 
   5   7   6     1824.96     1614.68    106.93 o 
   6   7   6       23.03       31.72     10.75 o 
   7   7   6     1782.50     1640.82    107.90 o 
   8   7   6      569.62      528.71     53.93 o 
   9   7   6        0.05       51.26     29.61 o 
  -5   8   6       99.19       86.55     44.83 o 
  -4   8   6      260.31      275.99     35.41 o 
  -3   8   6      476.68      477.03     32.49 o 
  -2   8   6      865.23      964.83     48.26 o 
  -1   8   6     1562.49     1616.72     82.80 o 
   0   8   6     4406.34     4267.88    269.44 o 
   1   8   6       27.99       38.58     10.21 o 
   2   8   6        8.18       32.24      8.95 o 
   3   8   6      114.13      123.83     15.69 o 
   4   8   6     1830.87     1881.65     94.53 o 
   5   8   6      431.76      374.10     29.76 o 
   6   8   6      204.93      203.82     22.14 o 
   7   8   6      401.67      436.56     47.60 o 
   8   8   6       54.24      100.34     22.53 o 
   9   8   6      100.03      102.73     37.66 o 
  -4   9   6      365.81      440.23     49.27 o 
  -3   9   6      982.03     1037.36     60.70 o 
  -2   9   6       27.34       23.67     18.70 o 
  -1   9   6      276.80      303.67     26.21 o 
   0   9   6     1113.34     1016.62     85.68 o 
   1   9   6     4872.57     5371.55    240.80 o 
   2   9   6      449.33      398.37     30.12 o 
   3   9   6     2076.28     2198.51    109.67 o 
   4   9   6      745.07      740.41     48.34 o 
   5   9   6        4.84      -12.55     12.55 o 
   6   9   6        9.95       29.80     16.37 o 
   7   9   6      723.73      687.45     52.12 o 
   8   9   6      535.19      554.94     50.76 o 
  -3  10   6      151.63      123.64     25.66 o 
  -2  10   6      272.25      295.66     35.04 o 
  -1  10   6      528.91      528.08     44.76 o 
   0  10   6     3247.26     3568.04    410.35 o 
   1  10   6       91.65      106.73     17.94 o 
   2  10   6        1.47      -12.66     12.76 o 
   3  10   6       33.52       34.60     16.27 o 
   4  10   6      833.38      839.64     55.19 o 
   5  10   6      943.66     1071.79     71.06 o 
   6  10   6      634.95      648.89     54.14 o 
   7  10   6      683.21      669.36     55.59 o 
   8  10   6        2.11       51.20     17.25 o 
  -2  11   6        7.83       33.38     16.88 o 
  -1  11   6      260.93      256.01     33.63 o 
   0  11   6       17.88       26.99     24.58 o 
   1  11   6     1915.76     2064.92    170.94 o 
   2  11   6      665.26      657.19    106.39 o 
   3  11   6     1950.30     1860.38    160.58 o 
   4  11   6      922.08      970.34     68.09 o 
   5  11   6       53.79       65.94     17.72 o 
   6  11   6       18.23       12.11     22.60 o 
   7  11   6       80.00      116.50     24.48 o 
   8  11   6      443.87      417.40     46.68 o 
  -1  12   6       22.52       39.46     33.84 o 
   0  12   6      792.92      723.24     63.29 o 
   1  12   6      289.25      252.74     76.74 o 
   2  12   6       21.64       30.64     15.49 o 
   3  12   6       73.68       68.42     17.23 o 
   4  12   6      495.33      488.33     43.73 o 
   5  12   6      483.45      503.26     50.06 o 
   6  12   6       50.75       60.32     21.21 o 
   7  12   6      586.10      660.62     62.47 o 
   0  13   6       46.08       49.30     20.07 o 
   1  13   6      201.57      200.75     31.53 o 
   2  13   6       78.06       76.29     20.64 o 
   3  13   6      548.88      458.17     47.26 o 
   4  13   6     1012.42     1032.02     83.80 o 
   5  13   6        4.52       -7.74     19.14 o 
   6  13   6       45.07       60.10     20.79 o 
   3  14   6      266.32      271.29     58.43 o 
  -5 -11   7      444.21      382.16     64.44 o 
  -4 -11   7       33.07       17.89     21.76 o 
  -3 -11   7       69.78      139.87     35.57 o 
  -2 -11   7       77.87       58.14     18.57 o 
  -1 -11   7      457.99      495.61     55.34 o 
   0 -11   7      507.70      541.67    165.92 o 
   1 -11   7      174.72      103.15     37.24 o 
  -5 -10   7        0.19       32.43     25.32 o 
  -4 -10   7      757.73      792.25     91.64 o 
  -3 -10   7      600.01      583.37    121.25 o 
  -2 -10   7      259.38      270.65     27.17 o 
  -1 -10   7       94.49      107.48     34.01 o 
   0 -10   7        5.50       -3.20     11.20 o 
   1 -10   7       51.35       67.69     14.02 o 
   2 -10   7      154.78      128.80     24.95 o 
  -6  -9   7      118.60       72.60     34.52 o 
  -5  -9   7      825.72      858.93    124.86 o 
  -4  -9   7      504.88      508.37     44.41 o 
  -3  -9   7       43.51       35.04     11.01 o 
  -2  -9   7       61.94       50.03     12.83 o 
  -1  -9   7      774.06      812.54     46.64 o 
   0  -9   7      770.69      771.71     45.98 o 
   1  -9   7      305.10      277.68     24.09 o 
   2  -9   7      852.54      869.93     58.57 o 
   3  -9   7      209.69      190.47     30.08 o 
  -7  -8   7       91.73       75.42     24.27 o 
  -6  -8   7        2.11       25.25     16.29 o 
  -5  -8   7      129.10      103.67     27.41 o 
  -4  -8   7      522.51      508.68     46.15 o 
  -3  -8   7      156.14      186.58     17.88 o 
  -2  -8   7      573.27      657.88     60.89 o 
  -1  -8   7     1695.40     1886.23     81.85 o 
   0  -8   7       40.87       53.54     10.49 o 
   1  -8   7      485.01      491.85     31.06 o 
   2  -8   7      273.86      280.41     26.45 o 
   3  -8   7     1615.12     1664.92    105.98 o 
   4  -8   7      190.87      182.48     33.70 o 
  -7  -7   7      135.13      121.64     59.32 o 
  -6  -7   7       31.38       16.46     26.47 o 
  -5  -7   7     1058.58     1152.09     80.76 o 
  -4  -7   7      910.47      780.56     46.28 o 
  -3  -7   7       14.07        8.17      6.63 o 
  -2  -7   7      581.58      503.13     29.64 o 
  -1  -7   7      454.10      497.81     28.63 o 
   0  -7   7     1587.41     1689.23     68.79 o 
   1  -7   7       59.02       74.21     10.88 o 
   2  -7   7     1156.78     1233.73     98.44 o 
   3  -7   7       95.17       68.53     16.16 o 
   4  -7   7       79.68       95.26     22.09 o 
   5  -7   7        8.66       32.78     18.18 o 
  -7  -6   7      227.57      268.46     65.49 o 
  -6  -6   7      153.10      117.17     22.09 o 
  -5  -6   7      293.30      289.50     31.87 o 
  -4  -6   7      627.02      512.77     61.21 o 
  -3  -6   7      501.33      489.01     31.33 o 
  -2  -6   7      465.58      502.45     26.62 o 
  -1  -6   7     4297.91     4542.68    148.90 o 
   0  -6   7        4.80       23.22      7.23 o 
   1  -6   7        1.08       15.49     11.30 o 
   2  -6   7      145.38      137.65     14.01 o 
   3  -6   7     2111.59     2001.10    266.87 o 
   4  -6   7      379.22      386.91     37.75 o 
   5  -6   7      288.93      305.03     36.24 o 
   6  -6   7      594.92      630.09    104.88 o 
  -8  -5   7       36.45       60.08     22.04 o 
  -7  -5   7      241.01      271.75     36.13 o 
  -6  -5   7       10.11       11.49     11.55 o 
  -5  -5   7     1342.90     1290.75    114.34 o 
  -4  -5   7      665.70      579.57     68.08 o 
  -3  -5   7       28.14       34.83      6.04 o 
  -2  -5   7     1458.83     1556.66    128.05 o 
  -1  -5   7       20.52       26.19      7.68 o 
   0  -5   7     1755.98     1812.43     77.26 o 
   1  -5   7     1304.40     1315.53     69.54 o 
   2  -5   7     2303.66     2339.76    223.05 o 
   3  -5   7      119.52      103.82     11.65 o 
   4  -5   7       67.76       72.69     17.31 o 
   5  -5   7        4.90        7.60     12.63 o 
   6  -5   7      493.09      525.10     65.59 o 
  -8  -4   7      472.05      408.84     68.21 o 
  -7  -4   7       51.37       62.29     18.92 o 
  -6  -4   7      155.55      143.70     51.84 o 
  -5  -4   7      216.47      215.76     24.07 o 
  -4  -4   7      292.78      232.36     31.09 o 
  -3  -4   7     1647.20     1786.39     88.45 o 
  -2  -4   7     1058.54     1224.36     42.92 o 
  -1  -4   7     5429.97     5606.70    197.41 o 
   0  -4   7      517.53      541.69     24.03 o 
   1  -4   7      416.13      428.78     21.19 o 
   2  -4   7      421.15      420.59     37.74 o 
   3  -4   7     2096.17     2154.19    188.06 o 
   4  -4   7     1498.34     1529.27    136.73 o 
   5  -4   7      815.87      873.81     62.76 o 
   6  -4   7     1207.94     1222.54     92.35 o 
   7  -4   7        1.44       -4.89     15.14 o 
  -8  -3   7       77.92      147.30     39.13 o 
  -7  -3   7      143.19      150.50     26.54 o 
  -6  -3   7        5.29      305.89    212.11 o 
  -5  -3   7      734.54      645.07     86.10 o 
  -4  -3   7      550.59      554.61     69.15 o 
  -3  -3   7      236.53      202.43     21.80 o 
  -2  -3   7     2188.55     2169.70    119.99 o 
  -1  -3   7      250.57      219.91     12.94 o 
   0  -3   7     1060.47      938.32     38.13 o 
   1  -3   7     1088.56     1172.95     41.20 o 
   2  -3   7     3178.63     3122.08     97.28 o 
   3  -3   7     1277.18     1155.59     54.57 o 
   4  -3   7      166.91      172.24     20.16 o 
   5  -3   7      293.54      282.30     29.63 o 
   6  -3   7      410.49      397.09     40.07 o 
   7  -3   7      553.66      566.49     54.55 o 
  -8  -2   7      435.34      333.62     66.74 o 
  -7  -2   7      211.66      236.39     50.74 o 
  -6  -2   7      627.91      628.69     82.75 o 
  -5  -2   7     1053.79      926.50    113.59 o 
  -4  -2   7      173.12      188.06     19.74 o 
  -3  -2   7      390.32      277.84     21.93 o 
  -2  -2   7     1065.54     1033.62     52.49 o 
  -1  -2   7     8486.24     8764.04    291.17 o 
   0  -2   7     1590.08     1686.04     87.55 o 
   1  -2   7      181.04      177.68     10.53 o 
   2  -2   7     2240.80     2244.76     81.91 o 
   3  -2   7      925.13      799.22     43.21 o 
   4  -2   7     2392.14     2378.14    112.05 o 
   5  -2   7     1661.70     1643.30     92.57 o 
   6  -2   7     1338.77     1461.36    117.69 o 
   8  -2   7       34.68       53.06     18.71 o 
  -8  -1   7       71.52       66.95     32.85 o 
  -7  -1   7       12.36        4.92     15.17 o 
  -6  -1   7       64.53       42.52     11.23 o 
  -5  -1   7      331.86      316.57     30.80 o 
  -4  -1   7     2919.41     2688.59    175.87 o 
  -3  -1   7     1100.45     1188.43     60.35 o 
  -2  -1   7     1337.84     1346.51     88.19 o 
  -1  -1   7       32.92       22.22      6.46 o 
   0  -1   7     2488.49     2410.21     52.20 o 
   1  -1   7        1.02       -3.87      7.32 o 
   2  -1   7     4063.19     4525.68    152.05 o 
   3  -1   7     3863.48     4151.70    140.57 o 
   4  -1   7      186.88      177.87     18.98 o 
   5  -1   7       18.34       23.70     10.40 o 
   6  -1   7      390.10      395.84     36.24 o 
   7  -1   7     1478.98     1558.30    102.71 o 
   8  -1   7       25.27       33.27     18.42 o 
  -8   0   7      256.27      205.67     51.78 o 
  -7   0   7      714.09      581.66     79.51 o 
  -6   0   7       79.53       73.84     13.16 o 
  -5   0   7     1303.18     1129.85    133.62 o 
  -4   0   7      107.40       95.04     10.64 o 
  -3   0   7       84.57       94.15      7.60 o 
  -2   0   7     1169.38     1280.07     60.00 o 
  -1   0   7     5944.68     6072.26    210.36 o 
   0   0   7     6228.08     6979.95    336.23 o 
   1   0   7     2323.56     2463.00     73.12 o 
   2   0   7    10031.24    10733.69    305.15 o 
   3   0   7     1237.83     1305.26     46.54 o 
   4   0   7     1511.79     1248.85    113.76 o 
   5   0   7      476.29      515.74     35.03 o 
   6   0   7     2722.25     3001.40    153.06 o 
   7   0   7       51.21       49.53     15.53 o 
   8   0   7        0.09       17.81     34.05 o 
  -7   1   7        2.17       99.38     26.47 o 
  -6   1   7        3.75       33.15     10.02 o 
  -5   1   7       94.93       72.94     11.01 o 
  -4   1   7      780.37      694.92     34.16 o 
  -3   1   7     1448.54     1404.85     65.13 o 
  -2   1   7     2072.06     2005.60    108.80 o 
  -1   1   7      956.79      753.02     74.54 o 
   0   1   7     8113.79     6787.37    471.73 o 
   1   1   7     1815.60     2109.01    117.34 o 
   2   1   7     3393.44     3615.68    113.09 o 
   3   1   7     3933.76     4061.02    150.87 o 
   4   1   7      951.65      955.88     34.33 o 
   5   1   7     1163.98      985.92    111.60 o 
   6   1   7        9.52       25.61     11.06 o 
   7   1   7     1593.01     1565.31    203.01 o 
   8   1   7      418.73      426.51     43.63 o 
   9   1   7      554.35      500.92     55.73 o 
  -7   2   7      352.49      242.18     51.16 o 
  -6   2   7      170.72      166.09     20.66 o 
  -5   2   7     2204.45     2228.39    125.71 o 
  -4   2   7       58.17       44.03      8.74 o 
  -3   2   7       27.23       31.95      6.88 o 
  -2   2   7      675.93      640.19     31.47 o 
  -1   2   7     2171.33     2377.35     66.03 o 
   0   2   7     5637.64     5683.46    151.49 o 
   2   2   7     2060.04     2146.67     87.16 o 
   3   2   7      201.21      149.05     10.00 o 
   4   2   7     1035.19      958.99     43.62 o 
   5   2   7      296.76      243.75     14.21 o 
   6   2   7     3090.48     3274.23    156.49 o 
   7   2   7      180.02      175.49     24.68 o 
   8   2   7       25.46       37.15     19.93 o 
   9   2   7        6.86       30.90     16.44 o 
  -7   3   7       25.23       71.77     28.56 o 
  -6   3   7      336.68      237.29     31.14 o 
  -5   3   7      328.29      271.65     24.15 o 
  -4   3   7     2824.64     3123.98    122.44 o 
  -3   3   7      351.63      356.24     21.51 o 
  -2   3   7      694.09      683.49     35.23 o 
  -1   3   7     2362.59     2337.42     72.53 o 
   0   3   7       42.24       32.36      4.73 o 
   1   3   7       86.88      116.31     14.75 o 
   2   3   7     4735.83     5182.01    194.58 o 
   4   3   7       29.25       34.32      6.31 o 
   5   3   7     1231.46     1245.73     60.40 o 
   6   3   7       11.55        4.95      5.11 o 
   7   3   7      512.70      534.39     44.65 o 
   8   3   7      546.71      613.71     89.08 o 
   9   3   7      393.52      407.64     47.24 o 
  -7   4   7       81.17       86.83     32.43 o 
  -6   4   7       65.87       19.14     24.38 o 
  -5   4   7     2404.76     2287.36    109.77 o 
  -4   4   7      651.18      716.33     40.98 o 
  -3   4   7        2.49       23.12     14.86 o 
  -2   4   7     1264.75     1270.90     51.64 o 
  -1   4   7     3867.25     4137.90    146.18 o 
   0   4   7     1326.08     1257.29     42.42 o 
   1   4   7     2431.19     2488.09     70.38 o 
   2   4   7     7007.80     6840.98    161.64 o 
   3   4   7      115.10      164.42     10.74 o 
   4   4   7      725.79      801.05     35.53 o 
   5   4   7        2.27        5.13      9.31 o 
   6   4   7     2069.52     1951.31     93.67 o 
   7   4   7      513.56      484.62     38.44 o 
   8   4   7      126.48       99.86     49.95 o 
   9   4   7       65.18       83.81     28.14 o 
  -6   5   7      195.94      247.36     36.33 o 
  -5   5   7        0.98       35.61     13.76 o 
  -4   5   7     1796.90     1823.61     88.51 o 
  -3   5   7      857.99      975.13     49.28 o 
  -2   5   7     3383.94     3712.54    129.86 o 
  -1   5   7     2291.92     2813.02    200.81 o 
   0   5   7        1.83       16.58      4.88 o 
   1   5   7      215.32      225.44     12.05 o 
   2   5   7      296.10      279.03     18.50 o 
   3   5   7    13500.60    13274.78    366.56 o 
   4   5   7     1057.20     1083.19     40.67 o 
   5   5   7     3436.95     3552.69    112.90 o 
   6   5   7      229.58      220.41     23.50 o 
   7   5   7      391.36      417.01     26.05 o 
   8   5   7       68.71       56.63     16.97 o 
   9   5   7      292.28      273.25     59.68 o 
  -6   6   7        0.01       -5.79     17.05 o 
  -5   6   7      475.65      525.89     82.49 o 
  -4   6   7      847.32      929.94     66.80 o 
  -3   6   7      205.32      243.02     23.60 o 
  -2   6   7      693.45      695.72     41.36 o 
  -1   6   7     3034.69     3210.21    219.81 o 
   0   6   7     1913.65     2100.71     73.60 o 
   1   6   7      321.99      392.10     18.51 o 
   2   6   7     3478.24     3257.42    176.45 o 
   3   6   7       88.10       88.08     14.35 o 
   4   6   7        3.67       13.49      9.08 o 
   5   6   7       34.28       29.32      7.03 o 
   6   6   7     3464.18     3739.82    128.87 o 
   7   6   7     1054.55     1056.67     57.56 o 
   8   6   7      189.33      208.56     28.61 o 
   9   6   7      376.93      332.24     41.60 o 
  -5   7   7       55.09       73.02     30.76 o 
  -4   7   7       72.78       65.90     16.94 o 
  -3   7   7       76.03      115.94     18.15 o 
  -2   7   7     2057.31     2301.51     96.66 o 
  -1   7   7     3976.26     4394.22    155.62 o 
   0   7   7      271.98      253.62     23.02 o 
   1   7   7       21.86        5.29      4.00 o 
   2   7   7        3.18       16.19     12.62 o 
   3   7   7     2128.33     2252.83    101.80 o 
   4   7   7     1338.52     1203.45    146.01 o 
   5   7   7     2243.69     2040.68    177.90 o 
   6   7   7      778.75      753.11     36.88 o 
   7   7   7      555.39      524.25     52.06 o 
   8   7   7        9.90        3.31     11.35 o 
   9   7   7      172.54      171.57     45.40 o 
  -5   8   7      361.21      370.35     49.24 o 
  -4   8   7      240.68      239.42     27.04 o 
  -3   8   7       50.04       68.47     19.69 o 
  -2   8   7     1318.69     1538.01     73.56 o 
  -1   8   7       79.91       40.70     18.31 o 
   0   8   7      904.03      809.15    105.35 o 
   1   8   7      905.18      978.02     58.27 o 
   2   8   7     2327.00     2376.03    159.33 o 
   3   8   7      273.13      241.79     26.21 o 
   4   8   7       26.05       42.48     11.88 o 
   5   8   7        9.08       24.84      9.69 o 
   6   8   7     1371.49     1416.21    198.04 o 
   7   8   7      563.52      612.11     63.19 o 
   8   8   7      189.88      137.29     27.67 o 
   9   8   7      213.48      174.08     45.72 o 
  -4   9   7       28.97       -8.16     26.78 o 
  -3   9   7        1.17       41.65     17.19 o 
  -2   9   7      422.24      537.92     36.59 o 
  -1   9   7     3098.65     3298.30    129.37 o 
   0   9   7      754.35      836.59     57.95 o 
   1   9   7      987.44     1007.78     63.97 o 
   2   9   7       19.00       40.69     12.06 o 
   3   9   7     1234.04     1255.33     70.78 o 
   4   9   7      236.54      216.21     39.18 o 
   5   9   7      342.09      353.38     41.43 o 
   6   9   7     1293.07     1341.45     81.96 o 
   7   9   7        2.92       27.20     18.20 o 
   8   9   7        2.13        5.23     14.44 o 
  -3  10   7        6.26       -3.66     19.56 o 
  -2  10   7      499.50      577.68     55.18 o 
  -1  10   7      256.75      292.30     34.14 o 
   0  10   7      322.17      433.92     40.73 o 
   1  10   7       56.45       68.11     15.65 o 
   2  10   7     3240.94     3487.60    176.66 o 
   3  10   7     1422.34     1636.80     95.30 o 
   4  10   7       28.02       35.47     12.79 o 
   5  10   7      120.41      107.83     17.81 o 
   6  10   7      801.82      869.89     64.23 o 
   7  10   7      447.35      430.52     41.79 o 
   8  10   7      150.16      154.71     29.71 o 
  -2  11   7       38.95       42.54     19.53 o 
  -1  11   7      895.18      916.11     87.56 o 
   0  11   7       63.99       96.71     22.04 o 
   1  11   7      524.34      500.06     46.84 o 
   2  11   7      367.79      321.98     51.52 o 
   3  11   7     1150.08     1137.98    129.62 o 
   4  11   7      451.01      491.15     41.54 o 
   5  11   7      674.81      668.67     53.17 o 
   6  11   7      826.61      891.13    145.31 o 
   7  11   7       13.57       17.37     22.60 o 
   8  11   7       33.63       40.41     18.22 o 
  -1  12   7        6.47       13.78     24.17 o 
   0  12   7       91.56       92.02     23.14 o 
   1  12   7       29.99       41.01     20.51 o 
   2  12   7     1600.29     1814.69    190.30 o 
   3  12   7      635.34      693.12     57.88 o 
   4  12   7       39.35       54.57     15.70 o 
   5  12   7      209.60      186.30     28.18 o 
   6  12   7      271.79      285.35     36.39 o 
   7  12   7      435.30      378.94     45.83 o 
   0  13   7      108.79      104.00     27.60 o 
   1  13   7      235.59      215.07     46.08 o 
   2  13   7      395.28      463.19    109.74 o 
   3  13   7      157.27       89.16     22.03 o 
   4  13   7       29.46       51.85     17.33 o 
   5  13   7      341.83      306.85     40.46 o 
   6  13   7      797.81      758.27     71.93 o 
  -4 -11   8      132.16      134.33     37.03 o 
  -3 -11   8      302.65      366.15     59.53 o 
  -2 -11   8       23.47       28.87     21.45 o 
  -1 -11   8       26.46       35.36     24.90 o 
   0 -11   8       22.61       42.83     21.10 o 
  -4 -10   8       50.56       49.48     28.66 o 
  -3 -10   8       55.85       21.03     22.91 o 
  -2 -10   8     1202.02     1283.44     94.97 o 
  -1 -10   8      573.99      491.09     39.25 o 
   0 -10   8       87.22       67.72     31.11 o 
   1 -10   8      495.50      451.37     45.92 o 
   2 -10   8        6.39        8.63     19.30 o 
  -6  -9   8       25.86       28.98     27.51 o 
  -5  -9   8      526.04      591.04     79.40 o 
  -4  -9   8        6.19       47.60     27.20 o 
  -3  -9   8      936.71     1054.93     77.30 o 
  -2  -9   8      459.76      447.96     33.69 o 
  -1  -9   8      189.79      182.19     24.06 o 
   0  -9   8        1.78        5.38     10.62 o 
   1  -9   8      457.44      354.30     53.14 o 
   2  -9   8      526.43      514.99    103.41 o 
   3  -9   8       57.35       64.10     20.73 o 
  -6  -8   8      998.43     1201.87    248.88 o 
  -5  -8   8        0.33       -9.50     11.55 o 
  -4  -8   8       35.61       30.46     15.91 o 
  -3  -8   8      137.69      142.02     21.46 o 
  -2  -8   8     1055.02     1253.19    109.34 o 
  -1  -8   8      949.99      889.03     66.43 o 
   0  -8   8     1596.47     1706.87     78.16 o 
   1  -8   8     1212.12     1337.30    110.06 o 
   2  -8   8      191.76      171.60     19.00 o 
   3  -8   8        0.56       20.06     14.27 o 
   4  -8   8       24.02       14.53     32.33 o 
  -7  -7   8      212.29      207.77     34.70 o 
  -6  -7   8        7.05       33.03     17.26 o 
  -5  -7   8      410.79      400.29     82.86 o 
  -4  -7   8        2.39      -10.78     16.74 o 
  -3  -7   8     1124.97     1260.98     80.80 o 
  -2  -7   8     1217.81     1392.95    113.51 o 
  -1  -7   8        2.34        5.21     17.37 o 
   0  -7   8      347.72      374.19     30.98 o 
   1  -7   8     2196.75     2198.90    154.39 o 
   2  -7   8     2066.67     2076.27    105.58 o 
   3  -7   8        4.71       52.67     15.15 o 
   4  -7   8      557.71      599.52     54.34 o 
   5  -7   8       61.31       71.28     24.75 o 
  -7  -6   8       44.18       40.84     19.50 o 
  -6  -6   8     1227.98     1325.29    252.59 o 
  -5  -6   8      559.77      598.28     69.15 o 
  -4  -6   8      527.10      567.32     47.44 o 
  -3  -6   8      388.25      401.98     34.21 o 
  -2  -6   8     1270.52     1191.08    113.74 o 
  -1  -6   8       79.70       90.45     13.52 o 
   0  -6   8      723.69      728.50     36.56 o 
   1  -6   8     3214.65     3305.70    138.32 o 
   2  -6   8      693.24      639.59     35.88 o 
   3  -6   8       42.08       42.60     10.22 o 
   4  -6   8        0.21        3.26     14.80 o 
   5  -6   8      893.87     1092.35     97.55 o 
   6  -6   8        8.79        0.56     14.37 o 
  -7  -5   8      285.70      304.76     67.06 o 
  -6  -5   8      205.32      210.39     40.12 o 
  -5  -5   8      160.38      136.32     20.77 o 
  -4  -5   8       58.83       76.42     15.34 o 
  -3  -5   8     1527.98     1552.18     95.57 o 
  -2  -5   8     3602.42     3260.07    315.44 o 
  -1  -5   8      110.94      105.58     10.15 o 
   0  -5   8      590.25      560.18     28.78 o 
   1  -5   8      137.00      147.53     13.66 o 
   2  -5   8     1697.14     1551.10     74.90 o 
   3  -5   8     1015.50      913.83     94.86 o 
   4  -5   8     2263.20     2552.65    186.53 o 
   5  -5   8      240.22      283.77     36.11 o 
   6  -5   8       27.98       51.19     20.71 o 
  -7  -4   8        5.49        7.64     17.58 o 
  -6  -4   8      718.28      731.99     74.22 o 
  -5  -4   8      250.89      261.43     90.65 o 
  -4  -4   8      651.23      711.75     88.50 o 
  -3  -4   8     1284.37     1400.75     83.12 o 
  -2  -4   8      265.83      264.27     25.00 o 
  -1  -4   8      211.37      187.05     13.32 o 
   0  -4   8      623.68      607.92     27.25 o 
   1  -4   8     3350.94     3086.53    102.52 o 
   2  -4   8     1219.43     1183.64     66.95 o 
   3  -4   8      603.43      497.95     66.38 o 
   4  -4   8      170.79      165.98     23.94 o 
   5  -4   8     1038.01     1179.15     81.76 o 
   6  -4   8      330.23      268.09     36.59 o 
   7  -4   8       49.34       54.72     34.78 o 
  -7  -3   8      380.55      412.32     44.11 o 
  -6  -3   8      333.55      312.29     63.71 o 
  -5  -3   8       29.30       61.13     18.67 o 
  -4  -3   8       97.10       88.76     15.09 o 
  -3  -3   8     1456.33     1639.29     89.22 o 
  -2  -3   8     4957.12     5198.93    216.74 o 
  -1  -3   8      178.78      166.04     22.66 o 
   0  -3   8     1770.83     1573.35     66.19 o 
   1  -3   8        1.29        3.10      6.58 o 
   2  -3   8     1915.14     1806.74     66.09 o 
   3  -3   8      501.88      478.89     26.24 o 
   4  -3   8     2389.51     2408.81    126.16 o 
   5  -3   8     1838.53     1839.13    119.05 o 
   6  -3   8       18.66       65.32     41.22 o 
   7  -3   8      174.68      172.81     31.21 o 
  -7  -2   8      170.50      173.18     30.99 o 
  -6  -2   8      916.23      985.22    107.49 o 
  -5  -2   8       12.23       29.20     12.23 o 
  -4  -2   8      228.81      248.18     54.35 o 
  -3  -2   8     2876.16     3059.66    143.01 o 
  -2  -2   8      169.15      175.54     17.98 o 
  -1  -2   8       34.40       24.17     12.24 o 
   0  -2   8       12.28       10.26      4.76 o 
   1  -2   8     4839.47     5137.13    142.16 o 
   2  -2   8       96.31       95.80      9.16 o 
   3  -2   8      261.35      312.37     19.20 o 
   4  -2   8      403.74      428.15     33.14 o 
   5  -2   8      963.22     1020.31     70.51 o 
   6  -2   8      185.77      202.78     27.47 o 
   7  -2   8      207.83      183.75     44.98 o 
   8  -2   8      675.31      692.86     69.94 o 
  -7  -1   8      738.40      656.47     63.66 o 
  -6  -1   8      954.30     1058.07     79.46 o 
  -5  -1   8       39.10       38.43     26.83 o 
  -4  -1   8        1.02       20.85     29.08 o 
  -3  -1   8     1156.30     1219.96     67.43 o 
  -2  -1   8     4664.16     4690.44    269.91 o 
  -1  -1   8      211.56      196.59     18.31 o 
   0  -1   8     6294.21     5919.79    209.23 o 
   1  -1   8       96.68       85.73      7.05 o 
   2  -1   8      759.45      779.46     38.09 o 
   3  -1   8      195.54      233.47     15.34 o 
   4  -1   8     3574.96     3835.36    122.59 o 
   5  -1   8     2619.61     2920.35    141.34 o 
   6  -1   8        1.66        4.79     15.74 o 
   7  -1   8      442.73      424.31     53.41 o 
   8  -1   8      118.65      129.20     26.15 o 
  -7   0   8      177.78      154.94     39.13 o 
  -6   0   8      503.10      424.08     43.54 o 
  -5   0   8      258.37      197.57     48.44 o 
  -4   0   8      406.84      334.01     55.29 o 
  -3   0   8     1491.66     1467.06     77.98 o 
  -2   0   8      273.56      265.37     23.39 o 
  -1   0   8       42.59       53.39      9.88 o 
   0   0   8      354.23      381.25     25.26 o 
   1   0   8    10385.80    10654.06    273.88 o 
   2   0   8      744.45      651.64     27.02 o 
   3   0   8      197.70      193.52     16.22 o 
   4   0   8      691.86      681.82     36.75 o 
   5   0   8      473.68      450.99     34.35 o 
   6   0   8       25.37       43.47     13.08 o 
   7   0   8      225.94      214.85     27.78 o 
   8   0   8     1067.99     1042.59     84.60 o 
  -7   1   8      567.32      437.19     68.63 o 
  -6   1   8      778.10      697.19     59.50 o 
  -5   1   8        1.19        4.55      6.62 o 
  -4   1   8      159.86      137.67     14.33 o 
  -3   1   8      579.46      512.90     69.44 o 
  -2   1   8     2909.23     2955.30    126.33 o 
  -1   1   8     1503.42     1455.23    117.90 o 
   0   1   8     4890.90     4280.00    264.49 o 
   1   1   8      367.93      412.59     17.63 o 
   2   1   8     1556.70     1564.81     64.35 o 
   3   1   8       35.58       34.31      8.88 o 
   4   1   8     2413.85     2370.00     77.45 o 
   5   1   8     1710.15     1549.25    129.80 o 
   6   1   8      977.03     1115.27     70.70 o 
   7   1   8      775.43      873.09     66.71 o 
   8   1   8        0.01       72.81     30.44 o 
  -7   2   8      313.30      306.63     55.86 o 
  -6   2   8       98.14      113.31     22.49 o 
  -5   2   8      168.90      155.66     18.20 o 
  -4   2   8      597.29      551.57     52.49 o 
  -3   2   8     1906.00     1701.14    174.88 o 
  -2   2   8        0.76       -2.79      4.00 o 
  -1   2   8      126.57      118.09      8.36 o 
   0   2   8     1713.01     1822.96     88.85 o 
   1   2   8     4801.53     4125.09    154.20 o 
   2   2   8     1862.82     1913.20     73.79 o 
   3   2   8      637.70      700.36     28.55 o 
   4   2   8     1067.61     1091.49     41.69 o 
   5   2   8        0.82       24.18      9.62 o 
   6   2   8      256.82      212.39     23.28 o 
   7   2   8      496.29      522.91     77.73 o 
   8   2   8     1276.24     1369.83     97.17 o 
   9   2   8      216.18      242.44     35.87 o 
  -6   3   8     1415.78     1106.96    238.21 o 
  -5   3   8       70.98       55.27     12.50 o 
  -4   3   8     1104.55     1008.68     51.51 o 
  -3   3   8        4.86       21.81     10.91 o 
  -2   3   8     1069.91     1024.28     49.81 o 
  -1   3   8      146.06      136.04     10.82 o 
   0   3   8     3603.82     3430.64     94.70 o 
   1   3   8     5482.61     5167.38    130.91 o 
   2   3   8      457.51      544.26     22.85 o 
   3   3   8       74.47       98.03      8.91 o 
   4   3   8     2214.15     2450.59     80.43 o 
   5   3   8     1623.47     1788.38     64.88 o 
   6   3   8      154.49      137.00     17.00 o 
   7   3   8      372.20      388.45     36.82 o 
   8   3   8      214.88      159.47     26.12 o 
   9   3   8       86.21       87.49     38.55 o 
  -6   4   8       39.70       11.19     19.56 o 
  -5   4   8      124.10      104.95     16.14 o 
  -4   4   8      205.77      205.40     23.07 o 
  -3   4   8     3560.22     3814.80    140.82 o 
  -2   4   8     1099.47     1123.61     95.72 o 
  -1   4   8      114.77      102.78     12.09 o 
   0   4   8      168.16      156.26     11.18 o 
   1   4   8     3027.33     3151.78     91.02 o 
   2   4   8     2299.02     2351.81     89.33 o 
   3   4   8      783.37      832.62     33.13 o 
   4   4   8     5585.04     6023.63    172.27 o 
   5   4   8        0.89        5.26      5.57 o 
   6   4   8      164.01      185.93     29.25 o 
   7   4   8        3.65       12.55     16.01 o 
   8   4   8      798.87      719.29    158.96 o 
   9   4   8      214.71      210.61     33.79 o 
  -6   5   8      721.71      782.94     95.51 o 
  -5   5   8       94.31      101.70     17.63 o 
  -4   5   8     1033.25     1036.56     57.55 o 
  -3   5   8      788.10      876.21     59.34 o 
  -2   5   8     1667.92     1801.59     74.84 o 
  -1   5   8      200.82      219.22     29.13 o 
   0   5   8     3565.39     3820.91    129.39 o 
   1   5   8     2648.98     2801.58     86.09 o 
   2   5   8      259.69      237.12     17.34 o 
   3   5   8     1262.02     1213.68     43.00 o 
   4   5   8      387.97      398.54     24.67 o 
   5   5   8     4507.86     4736.44    155.17 o 
   6   5   8       14.76       39.46     11.39 o 
   7   5   8      786.13      726.93     39.75 o 
   8   5   8      287.83      280.29     36.25 o 
   9   5   8       20.74       57.10     19.96 o 
  -5   6   8       19.42       16.71     17.05 o 
  -4   6   8       37.53       12.39     16.95 o 
  -3   6   8     1822.32     2113.19     99.23 o 
  -2   6   8      941.52     1017.99     53.93 o 
  -1   6   8      135.95      168.22     15.46 o 
   0   6   8      487.14      474.06     25.35 o 
   1   6   8     1919.22     2118.68     70.88 o 
   2   6   8     2203.82     2256.89     76.25 o 
   3   6   8      142.75      130.69      9.59 o 
   4   6   8     7204.52     7079.68    267.14 o 
   5   6   8       33.00       41.16      8.27 o 
   6   6   8        0.02       -2.85      8.22 o 
   7   6   8        4.64       25.15      8.53 o 
   8   6   8      938.33      795.31     63.61 o 
   9   6   8      119.39      112.44     24.64 o 
  -5   7   8       53.10       83.21     24.92 o 
  -4   7   8      607.03      632.93     46.41 o 
  -3   7   8      976.02      990.31     59.56 o 
  -2   7   8      632.91      654.89     40.75 o 
  -1   7   8       55.52       54.85     10.23 o 
   0   7   8     1715.54     1722.86     69.41 o 
   1   7   8     1041.38      917.86     53.27 o 
   2   7   8        2.32       16.04      6.22 o 
   3   7   8      299.16      305.22     25.18 o 
   4   7   8      289.47      253.80     33.95 o 
   5   7   8     1567.13     1477.13     56.67 o 
   6   7   8      259.58      213.04     17.73 o 
   7   7   8     1453.12     1415.44     66.08 o 
   8   7   8      236.64      191.61     25.74 o 
   9   7   8       63.26       61.72     33.06 o 
  -4   8   8        0.26       30.85     21.63 o 
  -3   8   8      963.89     1044.00     61.22 o 
  -2   8   8      334.50      357.29     37.32 o 
  -1   8   8      908.88      990.75     82.69 o 
   0   8   8     1510.20     1413.80    133.23 o 
   1   8   8        0.66       -1.29      7.32 o 
   2   8   8      775.83      747.16     68.31 o 
   3   8   8      700.48      756.02     49.38 o 
   4   8   8     2769.91     2992.63    144.89 o 
   5   8   8        4.04       18.73     12.76 o 
   6   8   8       15.86       -1.75     10.83 o 
   7   8   8       15.52       38.29     17.78 o 
   8   8   8      356.93      273.46     54.30 o 
   9   8   8      194.69      174.08     48.44 o 
  -4   9   8      431.28      467.95     86.41 o 
  -3   9   8      377.54      401.58     34.97 o 
  -2   9   8      176.67      174.70     20.62 o 
  -1   9   8      262.12      233.09     21.30 o 
   0   9   8      962.01     1027.13     69.56 o 
   1   9   8     2150.72     2544.91    180.93 o 
   2   9   8      105.86       91.51     16.83 o 
   3   9   8      849.71      852.39     56.26 o 
   4   9   8       31.54       44.60     12.20 o 
   5   9   8      239.50      236.71     25.46 o 
   6   9   8      204.94      215.28     25.81 o 
   7   9   8      795.07      881.50     65.40 o 
   8   9   8      540.23      502.08     71.82 o 
  -3  10   8      854.51      861.87     79.54 o 
  -2  10   8      395.65      508.97     52.54 o 
  -1  10   8      199.59      225.39     31.60 o 
   0  10   8     1339.11     1559.68    102.31 o 
   1  10   8       28.09       37.83     14.65 o 
   2  10   8      118.75      111.48     19.18 o 
   3  10   8       81.71      106.53     18.00 o 
   4  10   8     1674.93     1718.38    100.46 o 
   5  10   8      767.90      786.75     59.16 o 
   6  10   8       75.60       67.35     16.78 o 
   7  10   8      246.12      211.16     27.77 o 
   8  10   8      297.27      276.74     37.24 o 
  -2  11   8       65.74       53.08     22.24 o 
  -1  11   8       14.19       34.67     43.10 o 
   0  11   8       33.37       15.16     16.76 o 
   1  11   8     1020.06     1163.67     84.91 o 
   2  11   8      163.05      192.52     27.20 o 
   3  11   8     1114.66     1136.22    101.37 o 
   4  11   8      117.59      121.58     21.48 o 
   5  11   8      407.75      420.68     39.93 o 
   6  11   8      110.75      107.72     22.52 o 
   7  11   8      456.63      385.20     70.09 o 
  -1  12   8      169.14      228.40     38.23 o 
   0  12   8      676.54      720.95     68.91 o 
   1  12   8       13.55       58.43     21.27 o 
   2  12   8       12.71       35.99     23.64 o 
   3  12   8        8.03       -3.19     13.13 o 
   4  12   8      430.59      351.07     38.39 o 
   5  12   8      381.62      433.35     43.87 o 
   6  12   8       17.32       39.75     23.75 o 
   7  12   8      461.73      405.12     51.40 o 
   1  13   8      442.72      456.28     65.07 o 
   2  13   8       23.23       62.92     22.55 o 
   3  13   8      350.02      333.87     42.98 o 
   4  13   8      301.77      251.08     42.58 o 
   5  13   8       10.05       23.60     47.60 o 
  -4 -10   9      553.47      607.08     91.02 o 
  -1 -10   9       44.96       53.25     25.63 o 
   0 -10   9      190.96      169.20     21.98 o 
   1 -10   9      155.62      156.00     27.53 o 
  -5  -9   9      313.13      252.41     38.36 o 
  -4  -9   9       34.38       33.39     22.70 o 
  -3  -9   9      281.11      317.77     40.00 o 
  -2  -9   9      271.01      261.33     52.62 o 
  -1  -9   9      858.31      732.59    119.42 o 
   0  -9   9      615.24      589.12     72.72 o 
   1  -9   9       48.88       54.38     14.00 o 
   2  -9   9       99.69       99.63     23.11 o 
   3  -9   9       54.98       58.50     21.53 o 
  -6  -8   9       51.22       46.46     20.22 o 
  -5  -8   9       11.87       52.70     18.07 o 
  -4  -8   9      395.26      503.33     51.68 o 
  -3  -8   9       77.77       59.33     18.13 o 
  -2  -8   9      396.05      433.63     64.60 o 
  -1  -8   9      270.80      271.68     24.46 o 
   0  -8   9      378.53      337.30     27.67 o 
   1  -8   9      341.74      320.01     27.33 o 
   2  -8   9      258.66      232.47     24.32 o 
   3  -8   9     1054.05     1089.38     85.73 o 
   4  -8   9        5.51       11.09     26.15 o 
  -6  -7   9       46.18       51.16     18.40 o 
  -5  -7   9      342.35      364.20     40.59 o 
  -4  -7   9       57.53       72.36     35.78 o 
  -3  -7   9       42.22       51.37     21.13 o 
  -2  -7   9       11.33       66.43     27.20 o 
  -1  -7   9     1280.75     1288.43     98.75 o 
   0  -7   9     1680.16     1660.03     76.99 o 
   1  -7   9       21.18       12.36     10.83 o 
   2  -7   9      286.25      264.79     23.43 o 
   3  -7   9       29.71       57.67     18.67 o 
   4  -7   9      373.83      333.11     40.67 o 
   5  -7   9       27.65       37.96     20.55 o 
  -7  -6   9       77.96       82.27     24.95 o 
  -6  -6   9        5.22      -14.65     21.45 o 
  -5  -6   9        0.50       21.42     13.55 o 
  -4  -6   9     1117.32     1282.09     88.68 o 
  -3  -6   9      287.08      335.82     34.21 o 
  -2  -6   9       10.64        2.51      9.76 o 
  -1  -6   9      903.94      833.24     67.30 o 
   0  -6   9       17.25       16.80     10.10 o 
   1  -6   9      180.16      158.45     15.56 o 
   2  -6   9      791.32      766.67     53.03 o 
   3  -6   9     1945.67     1987.01    245.58 o 
   4  -6   9       17.06       47.53     24.64 o 
   5  -6   9        0.74      -11.82     25.00 o 
  -7  -5   9      199.98      161.48     32.54 o 
  -6  -5   9      154.44      180.66     68.16 o 
  -5  -5   9     1012.00      966.53    245.38 o 
  -4  -5   9      332.39      298.57     85.00 o 
  -3  -5   9      325.10      360.01     36.46 o 
  -2  -5   9      241.29      259.18     26.77 o 
  -1  -5   9      465.50      450.16     61.08 o 
   0  -5   9     1196.24     1214.85     88.98 o 
   1  -5   9     1391.22     1356.21     62.12 o 
   2  -5   9     1639.86     1616.33    101.55 o 
   3  -5   9      126.87      117.83     15.27 o 
   4  -5   9     1085.43     1070.03     94.00 o 
   5  -5   9       78.05       80.79     20.53 o 
   6  -5   9      482.52      555.57     57.41 o 
  -7  -4   9       13.04       40.24     44.93 o 
  -6  -4   9        7.01       62.67     33.37 o 
  -5  -4   9       56.64       68.45     18.31 o 
  -4  -4   9      866.66     1043.95    135.63 o 
  -3  -4   9     1679.00     1793.19    152.06 o 
  -2  -4   9      427.79      425.93     54.50 o 
  -1  -4   9     1938.52     1634.59    168.15 o 
   0  -4   9      695.93      676.90     30.38 o 
   1  -4   9      475.10      430.20     28.87 o 
   2  -4   9      496.47      459.50     26.42 o 
   3  -4   9     2949.28     2825.66    160.45 o 
   4  -4   9     1051.67     1167.93    105.77 o 
   5  -4   9      216.30      260.41     32.63 o 
   6  -4   9       47.43       19.93     32.74 o 
  -7  -3   9      251.96      207.50    102.84 o 
  -6  -3   9       25.52       45.30     25.11 o 
  -5  -3   9      845.58      879.47     90.70 o 
  -4  -3   9      811.73      855.52     97.55 o 
  -3  -3   9       12.42       -2.96      8.55 o 
  -2  -3   9      427.77      426.52     34.80 o 
  -1  -3   9     1332.76     1396.13     73.04 o 
   0  -3   9     3451.71     3210.43    146.89 o 
   1  -3   9     1403.30     1348.46     61.95 o 
   2  -3   9      847.67      801.00     38.22 o 
   3  -3   9      790.18      758.28     61.39 o 
   4  -3   9      568.71      566.19     45.15 o 
   5  -3   9      149.92      165.27     25.60 o 
   6  -3   9     1312.57     1542.24    106.75 o 
   7  -3   9      601.05      663.89     64.27 o 
  -7  -2   9      235.51      199.49     34.92 o 
  -6  -2   9      127.02      166.30     26.43 o 
  -5  -2   9      215.46      215.75     26.50 o 
  -4  -2   9      461.90      459.09     38.60 o 
  -3  -2   9      728.33      820.02     55.18 o 
  -2  -2   9      682.93      777.09     48.53 o 
  -1  -2   9     8056.33     8587.30    355.69 o 
   0  -2   9      114.98       67.56     16.45 o 
   1  -2   9      490.77      468.29     22.33 o 
   2  -2   9      193.47      256.06     16.95 o 
   3  -2   9     3395.74     3605.52    127.19 o 
   4  -2   9      437.33      365.53     50.74 o 
   5  -2   9     1103.93     1058.05     71.18 o 
   6  -2   9      902.53      789.73     63.03 o 
   7  -2   9      204.80      214.68     30.41 o 
  -7  -1   9       40.31       23.68     16.14 o 
  -6  -1   9       49.79       53.46     18.08 o 
  -5  -1   9     1000.28     1181.81    220.90 o 
  -4  -1   9     1180.44     1296.35    198.56 o 
  -3  -1   9       48.29       32.70     10.96 o 
  -2  -1   9     2245.26     2403.63    116.82 o 
  -1  -1   9        0.47       38.76     15.22 o 
   0  -1   9     3266.91     2911.82    362.60 o 
   1  -1   9     1345.97     1371.67     46.26 o 
   2  -1   9     3637.30     3585.65    113.23 o 
   3  -1   9     1252.17     1121.94     46.50 o 
   4  -1   9      213.58      241.45     17.13 o 
   5  -1   9        0.35       28.02     10.79 o 
   6  -1   9      630.04      604.64     48.53 o 
   7  -1   9     1210.27     1205.21     90.17 o 
   8  -1   9        1.25       49.03     19.45 o 
  -7   0   9      279.86      243.44     60.15 o 
  -6   0   9      274.64      247.73     31.54 o 
  -5   0   9      610.02      652.15     53.11 o 
  -4   0   9      234.22      221.78     26.09 o 
  -3   0   9     1041.47     1144.58    117.48 o 
  -2   0   9      217.55      228.21     24.25 o 
  -1   0   9     4552.05     5275.26    219.90 o 
   0   0   9     1428.79     1443.92     72.03 o 
   1   0   9      532.32      570.91     23.10 o 
   2   0   9       68.35       61.12      8.11 o 
   3   0   9     4519.81     4430.27    139.16 o 
   4   0   9     1406.22     1571.02     61.45 o 
   5   0   9      975.48     1005.43     63.12 o 
   6   0   9     1418.47     1591.09     96.68 o 
   7   0   9        8.44       24.99     35.57 o 
   8   0   9       22.49       40.20     51.42 o 
  -7   1   9       25.23       40.70     24.69 o 
  -6   1   9      103.69       95.19     21.67 o 
  -5   1   9       27.85       31.38     20.30 o 
  -4   1   9     1032.86     1125.95    170.31 o 
  -3   1   9     1016.93     1074.34     65.60 o 
  -2   1   9      556.19      584.20     40.73 o 
  -1   1   9       30.80       32.03      9.21 o 
   0   1   9     2270.27     1890.02     65.25 o 
   1   1   9      723.56      797.59     42.65 o 
   2   1   9     2555.59     2810.82     87.32 o 
   3   1   9     1873.95     2006.44     88.09 o 
   4   1   9       10.88       23.19      8.37 o 
   5   1   9        1.47       -9.42     13.39 o 
   6   1   9      106.26       82.06     17.17 o 
   7   1   9     1445.17     1584.43    103.43 o 
   8   1   9      152.28      128.80     27.11 o 
  -7   2   9      147.64      146.36     40.17 o 
  -6   2   9       87.53       74.24     22.82 o 
  -5   2   9      863.48      746.40     85.58 o 
  -4   2   9       37.37       36.63      8.39 o 
  -3   2   9       45.49       52.24      7.86 o 
  -2   2   9      258.04      217.54     35.62 o 
  -1   2   9     3706.12     4035.15    168.05 o 
   0   2   9       54.66       41.67      5.84 o 
   1   2   9        0.25       -2.91      5.60 o 
   2   2   9     1349.31     1335.09     85.88 o 
   3   2   9      959.08     1014.61     40.63 o 
   4   2   9     2832.63     3097.62    125.03 o 
   5   2   9     1538.14     1618.70     70.20 o 
   6   2   9     1062.21     1217.64     97.45 o 
   7   2   9        1.16       10.22     12.15 o 
   8   2   9       38.08       25.16     20.45 o 
  -6   3   9      100.10       89.28     27.20 o 
  -5   3   9      119.67       84.38     20.02 o 
  -4   3   9      855.28      811.46     52.58 o 
  -3   3   9       16.56       29.45      9.46 o 
  -2   3   9     1253.24     1245.37     51.36 o 
  -1   3   9      503.48      489.65     26.67 o 
   0   3   9     1889.27     2030.67     65.10 o 
   1   3   9      344.52      327.42     16.85 o 
   2   3   9      913.04      967.71    104.31 o 
   3   3   9     2371.63     2446.06     81.84 o 
   4   3   9       30.10       42.86      8.34 o 
   5   3   9       17.11       23.76      7.54 o 
   6   3   9      180.04      160.22     19.57 o 
   7   3   9     1002.77     1083.43     75.62 o 
   8   3   9      138.55      143.39     42.37 o 
   9   3   9      342.00      374.27     71.82 o 
  -6   4   9       80.28       49.80     27.93 o 
  -5   4   9     1174.31     1069.84     84.86 o 
  -4   4   9        0.92       16.09      9.69 o 
  -3   4   9       33.18       52.05     10.58 o 
  -2   4   9       70.53       62.54      9.78 o 
  -1   4   9     2777.68     3101.70    109.10 o 
   0   4   9     1663.14     1935.52     67.56 o 
   1   4   9      561.59      585.40     41.07 o 
   2   4   9     1660.72     1667.82     56.07 o 
   3   4   9     3840.48     4384.73    161.65 o 
   4   4   9      806.44      877.32     54.84 o 
   5   4   9      288.89      289.82     20.49 o 
   6   4   9     1285.16     1303.31     65.62 o 
   7   4   9       87.84       72.85     16.59 o 
   8   4   9       22.70       42.49     16.38 o 
   9   4   9       10.32       19.35     21.97 o 
  -5   5   9       32.65       16.42     34.00 o 
  -4   5   9     1219.80     1262.04     71.21 o 
  -3   5   9      300.72      260.56     26.59 o 
  -2   5   9      672.82      705.33     39.46 o 
  -1   5   9      119.90      132.53     16.59 o 
   0   5   9      689.48      686.47     32.84 o 
   1   5   9       78.60       76.68      8.54 o 
   2   5   9     2007.67     2101.10    138.13 o 
   3   5   9     7020.05     7186.01    647.83 o 
   4   5   9        1.78        3.12      9.99 o 
   5   5   9      401.64      398.99     23.82 o 
   6   5   9       16.75       37.73      8.92 o 
   7   5   9     1252.41     1279.35     83.18 o 
   8   5   9      115.60      131.37     25.01 o 
   9   5   9      355.30      333.02     55.03 o 
  -5   6   9      792.13      743.71    102.84 o 
  -4   6   9      161.23      139.19     19.69 o 
  -3   6   9        7.30       12.36     12.04 o 
  -2   6   9        2.57       21.43     10.02 o 
  -1   6   9     1668.36     1834.41     78.14 o 
   0   6   9     1702.03     1758.50     69.19 o 
   1   6   9      218.81      220.17     15.29 o 
   2   6   9     1233.37     1241.31     46.98 o 
   3   6   9     1081.24     1155.33     43.81 o 
   4   6   9     1160.81     1209.99     48.18 o 
   5   6   9      920.18      960.33     43.93 o 
   6   6   9     2074.08     2427.55    131.54 o 
   7   6   9      467.14      482.12     58.25 o 
   8   6   9        1.77       29.62     15.50 o 
   9   6   9       39.06       83.90     31.91 o 
  -4   7   9      493.96      511.58     44.69 o 
  -3   7   9      316.34      319.55     36.68 o 
  -2   7   9      544.73      535.77     37.04 o 
  -1   7   9      981.41     1115.86     56.91 o 
   0   7   9        8.58       12.54      9.71 o 
   1   7   9      253.45      215.06     16.75 o 
   2   7   9      439.28      445.65     42.61 o 
   3   7   9     3161.40     3105.53    342.47 o 
   4   7   9      577.70      473.17     23.47 o 
   5   7   9      650.14      601.01     32.57 o 
   6   7   9        2.83       43.73     21.86 o 
   7   7   9     1436.88     1357.49     66.60 o 
   8   7   9      216.04      211.74     44.46 o 
   9   7   9      254.32      185.59     49.06 o 
  -4   8   9      281.42      258.31     32.31 o 
  -3   8   9       30.59       18.19     16.34 o 
  -2   8   9      435.88      476.07     34.68 o 
  -1   8   9      521.03      511.79     60.24 o 
   0   8   9      984.24     1034.52     81.48 o 
   1   8   9      706.22      650.97     97.39 o 
   2   8   9     1174.76     1129.88     68.72 o 
   3   8   9       15.40        7.24      9.05 o 
   4   8   9      443.31      474.36    109.01 o 
   5   8   9      119.71      128.97     17.60 o 
   6   8   9     1480.23     1497.61    282.46 o 
   7   8   9      608.04      673.83     71.98 o 
   8   8   9       38.12       23.43     24.90 o 
  -3   9   9       70.33       82.17     40.64 o 
  -2   9   9      596.40      567.61     49.04 o 
  -1   9   9     2135.15     2326.40    143.94 o 
   0   9   9       61.46       52.50     16.08 o 
   1   9   9       20.13       42.87     14.44 o 
   2   9   9       79.30       99.83     16.75 o 
   3   9   9     2855.73     3139.45    162.33 o 
   4   9   9       70.37       90.48     16.78 o 
   5   9   9      459.76      453.01     44.98 o 
   6   9   9      476.67      507.08     41.87 o 
   7   9   9      282.65      362.63    116.86 o 
   8   9   9       55.91       54.40     25.74 o 
  -3  10   9        1.38        2.41     23.64 o 
  -2  10   9      393.01      394.66     46.69 o 
  -1  10   9      686.44      703.43     64.09 o 
   0  10   9      428.16      446.06     44.18 o 
   1  10   9       38.45       13.80     29.82 o 
   2  10   9     1919.14     2091.19    126.66 o 
   3  10   9      171.59      176.30     25.00 o 
   4  10   9       47.69       54.50     15.80 o 
   5  10   9        0.81       10.78     16.74 o 
   6  10   9     1659.79     1925.79    122.73 o 
   7  10   9      538.13      550.39    135.69 o 
   8  10   9       54.69       36.47     16.91 o 
  -2  11   9      298.54      299.07     59.26 o 
  -1  11   9      940.98     1059.45    169.06 o 
   0  11   9        1.38      -23.12     24.58 o 
   1  11   9      120.94      121.51     22.70 o 
   2  11   9       31.47       47.99     18.44 o 
   3  11   9     1683.28     1732.93    109.55 o 
   4  11   9      162.55      158.95     24.38 o 
   5  11   9      585.27      570.05     48.98 o 
   6  11   9      260.31      290.87     36.38 o 
   7  11   9      421.30      450.08     65.49 o 
   0  12   9      258.67      270.62     47.29 o 
   1  12   9       65.82      103.34     25.41 o 
   2  12   9      959.27     1022.65     82.39 o 
   3  12   9       31.35       67.65     20.38 o 
   4  12   9        9.53       18.24     16.31 o 
   5  12   9        0.47       36.17     16.39 o 
   6  12   9      686.82      675.64     62.62 o 
   1  13   9      151.66      114.62     32.54 o 
   2  13   9        2.15       40.79     47.18 o 
   3  13   9      235.22      196.14     45.35 o 
   4  13   9       69.63       85.25     24.43 o 
   5  13   9      203.54      182.82     32.32 o 
  -3 -10  10       23.08       50.32     31.59 o 
  -2 -10  10      650.46      649.45     89.34 o 
  -1 -10  10       88.99       62.56     30.34 o 
   0 -10  10       93.86       89.45     32.33 o 
  -4  -9  10       47.36       58.24     21.04 o 
  -3  -9  10      369.66      416.72     50.02 o 
  -2  -9  10        3.63        4.66     14.55 o 
  -1  -9  10      129.61      160.87     25.44 o 
   0  -9  10       77.99      101.59     21.40 o 
   1  -9  10      482.29      452.65     42.32 o 
   2  -9  10      364.64      333.01     41.67 o 
  -5  -8  10       15.17       67.18     22.49 o 
  -4  -8  10       40.95       15.62     17.25 o 
  -3  -8  10        2.53       49.55     30.23 o 
  -2  -8  10      919.57     1129.78    137.46 o 
  -1  -8  10       49.80       31.35     14.58 o 
   0  -8  10      436.26      392.25     30.83 o 
   1  -8  10      248.65      229.99     24.74 o 
   2  -8  10      344.67      306.98     79.56 o 
   3  -8  10       80.15       66.39     21.41 o 
  -6  -7  10      100.58      105.00     27.55 o 
  -5  -7  10      235.81      265.35     37.96 o 
  -4  -7  10        0.08        2.28     11.45 o 
  -3  -7  10      551.72      619.73     60.47 o 
  -2  -7  10      142.19      198.51     28.48 o 
  -1  -7  10        5.68       21.75     26.62 o 
   0  -7  10        1.64       27.66     19.54 o 
   1  -7  10      614.44      588.52     37.95 o 
   2  -7  10      489.61      484.18     41.83 o 
   3  -7  10        2.77        3.74     14.49 o 
   4  -7  10      311.40      287.10     40.72 o 
  -6  -6  10      569.84      658.27    130.35 o 
  -5  -6  10      116.04      134.76     43.73 o 
  -4  -6  10        0.70        1.46     17.37 o 
  -3  -6  10        7.19       14.50     15.90 o 
  -2  -6  10      525.61      633.05     51.66 o 
  -1  -6  10      197.82      183.01     31.80 o 
   0  -6  10      459.98      436.15     37.43 o 
   1  -6  10      498.08      502.80     55.76 o 
   2  -6  10       16.21       54.99     11.61 o 
   3  -6  10       26.43       21.10     14.09 o 
   4  -6  10       40.55       54.24     18.07 o 
   5  -6  10      626.40      602.80     63.99 o 
  -6  -5  10        4.30        2.51     13.48 o 
  -5  -5  10      798.66      922.34     76.26 o 
  -4  -5  10      121.00      136.95     22.63 o 
  -3  -5  10      610.65      717.95     58.59 o 
  -2  -5  10      322.61      335.00     33.06 o 
  -1  -5  10        3.33       -6.59      8.25 o 
   0  -5  10       43.97       24.32      8.44 o 
   1  -5  10      121.39      102.05     17.74 o 
   2  -5  10     1855.78     1768.67    103.90 o 
   3  -5  10       96.77      102.18     15.72 o 
   4  -5  10      453.07      435.26     44.21 o 
   5  -5  10        0.24       22.28     18.52 o 
   6  -5  10      102.36      111.21     28.33 o 
  -7  -4  10       69.23       62.39     25.48 o 
  -6  -4  10      832.45      837.48    104.72 o 
  -5  -4  10      247.02      187.96     30.74 o 
  -4  -4  10       42.17       40.66     19.41 o 
  -3  -4  10       54.24       49.78     15.37 o 
  -2  -4  10     1319.07     1419.96     90.36 o 
  -1  -4  10     1104.70     1208.62     72.02 o 
   0  -4  10       80.93       74.39     11.32 o 
   1  -4  10      852.14      866.95     55.31 o 
   2  -4  10       66.97       73.03     11.18 o 
   3  -4  10        0.26        7.11     14.44 o 
   4  -4  10        3.01       21.31     12.93 o 
   5  -4  10     1354.08     1425.72    127.42 o 
   6  -4  10      312.11      339.48     42.75 o 
  -7  -3  10      108.83       86.36     26.37 o 
  -6  -3  10       85.24       61.72     20.23 o 
  -5  -3  10      357.72      404.72     48.80 o 
  -4  -3  10        0.00        0.54      9.70 o 
  -3  -3  10     1533.24     1612.68    100.65 o 
  -2  -3  10     2441.40     2874.97    290.73 o 
  -1  -3  10      277.87      274.63     26.58 o 
   0  -3  10       55.18       34.31      9.05 o 
   1  -3  10     1090.91      989.00     50.16 o 
   2  -3  10     1330.87     1380.39     59.31 o 
   3  -3  10       30.20       31.52     15.90 o 
   4  -3  10     1185.31     1270.16    185.54 o 
   5  -3  10      312.14      330.74     37.17 o 
   6  -3  10      180.97      141.13     43.42 o 
   7  -3  10        1.20        4.08     17.58 o 
  -7  -2  10       12.33       17.62     33.84 o 
  -6  -2  10      772.98      784.18    129.57 o 
  -5  -2  10      123.00      150.50     26.79 o 
  -4  -2  10      383.99      309.30     33.70 o 
  -3  -2  10     1058.78     1034.64     72.13 o 
  -2  -2  10     1370.57     1501.69     89.41 o 
  -1  -2  10      413.09      446.19     35.64 o 
   0  -2  10      443.74      523.82     36.14 o 
   1  -2  10     3149.72     3084.79     98.62 o 
   2  -2  10       68.33       62.15      9.30 o 
   3  -2  10       78.61       72.09     11.37 o 
   4  -2  10      159.73      133.35     22.77 o 
   5  -2  10     1601.11     1713.64    112.57 o 
   6  -2  10      197.99      161.66     26.66 o 
   7  -2  10      231.32      301.48     64.02 o 
  -7  -1  10      326.08      214.51     39.08 o 
  -6  -1  10      105.52       59.59     21.87 o 
  -5  -1  10      192.64      292.92     51.26 o 
  -4  -1  10        4.99       50.32     20.71 o 
  -3  -1  10     1590.20     1758.39    152.42 o 
  -2  -1  10     4736.39     5074.77    245.37 o 
  -1  -1  10      145.63      172.82     29.50 o 
   0  -1  10     1710.67     1882.16     96.87 o 
   1  -1  10      373.24      364.57     20.59 o 
   2  -1  10     1417.16     1467.29     56.71 o 
   3  -1  10       24.97       21.35      7.59 o 
   4  -1  10     1734.24     1610.79    122.96 o 
   5  -1  10      111.81       96.39     18.65 o 
   6  -1  10       81.14       65.44     17.71 o 
   7  -1  10      109.24       75.95     21.65 o 
   8  -1  10      362.54      364.56     71.35 o 
  -7   0  10        1.64        8.06     20.82 o 
  -6   0  10      743.86      648.77     72.97 o 
  -5   0  10      422.58      364.55     37.96 o 
  -4   0  10      181.56      141.80     35.20 o 
  -3   0  10      876.23      874.01    143.01 o 
  -2   0  10      176.31      194.99     31.44 o 
  -1   0  10       69.11       74.90     16.42 o 
   0   0  10     1695.88     1810.44    164.40 o 
   1   0  10     5402.61     5990.16    557.44 o 
   2   0  10     1642.74     1783.93     65.76 o 
   3   0  10       71.40       93.02     11.66 o 
   4   0  10       12.82       11.48     22.18 o 
   5   0  10     1930.41     2024.52    112.54 o 
   6   0  10       51.96       50.20     15.39 o 
   7   0  10       42.52       82.41     19.65 o 
   8   0  10      669.70      728.30     98.86 o 
  -6   1  10      313.41      256.55     37.17 o 
  -5   1  10        1.01       15.88     25.06 o 
  -4   1  10       29.97       45.72     21.13 o 
  -3   1  10     1241.98     1262.62     78.60 o 
  -2   1  10     2654.79     2851.11    144.06 o 
  -1   1  10      269.71      288.84     24.86 o 
   0   1  10     2071.32     2288.59    114.22 o 
   1   1  10       27.67       26.93      8.92 o 
   2   1  10     1735.08     1790.04     63.57 o 
   3   1  10      265.50      282.26     23.01 o 
   4   1  10     2687.39     2994.32    108.45 o 
   5   1  10      800.35      764.58     47.23 o 
   6   1  10       55.51       55.14     15.21 o 
   7   1  10       18.37       34.89     16.44 o 
   8   1  10      151.53      125.86     29.79 o 
  -6   2  10      200.29      164.38     31.76 o 
  -5   2  10      160.63      147.28     25.00 o 
  -4   2  10      528.09      612.41     86.20 o 
  -3   2  10     2191.79     2485.58    136.94 o 
  -2   2  10       55.15       50.42     14.28 o 
  -1   2  10      162.99      177.29     19.85 o 
   0   2  10      183.85      129.02     25.76 o 
   1   2  10     3828.95     3310.45    225.20 o 
   2   2  10     1817.29     1895.49    115.76 o 
   3   2  10      628.15      733.03     35.13 o 
   4   2  10      193.36      168.35     15.69 o 
   5   2  10      289.18      285.65     21.05 o 
   6   2  10     1135.75     1306.65     83.32 o 
   7   2  10      293.62      288.74     43.05 o 
   8   2  10      888.32      916.95    119.52 o 
  -6   3  10      582.65      463.03     76.26 o 
  -5   3  10       22.38       34.63     15.90 o 
  -4   3  10      245.43      241.96     29.80 o 
  -3   3  10      160.95      126.15     19.62 o 
  -2   3  10     1306.41     1290.16     54.43 o 
  -1   3  10      164.66      159.95     21.20 o 
   0   3  10     2939.27     3106.68    152.74 o 
   1   3  10     1773.99     1705.37     60.53 o 
   2   3  10      737.15      708.91     50.79 o 
   3   3  10       20.39       33.64      7.41 o 
   4   3  10     2348.50     2645.30     95.06 o 
   5   3  10     1270.94     1343.18     65.31 o 
   6   3  10       48.29       48.08      9.38 o 
   7   3  10      100.26      102.08     20.91 o 
   8   3  10       86.69       77.63     21.56 o 
  -6   4  10      205.63      122.19     42.37 o 
  -5   4  10      281.50      291.14     40.49 o 
  -4   4  10      142.46      124.94     26.89 o 
  -3   4  10     1594.19     1554.36    155.59 o 
  -2   4  10      215.30      159.84     16.37 o 
  -1   4  10      128.66      124.87     13.31 o 
   0   4  10      183.14      149.76     21.27 o 
   1   4  10     5841.33     6369.11    198.60 o 
   2   4  10      519.46      533.77     25.80 o 
   3   4  10      454.48      518.59     47.10 o 
   4   4  10     2010.25     2324.88     87.71 o 
   5   4  10        3.21        5.72     15.06 o 
   6   4  10      137.13      115.81     20.34 o 
   7   4  10       22.68       35.66     13.69 o 
   8   4  10     1439.21     1427.31    314.68 o 
   9   4  10       39.83       75.45     22.42 o 
  -5   5  10        2.67       31.86     41.64 o 
  -4   5  10      209.05      174.44     23.12 o 
  -3   5  10       62.77       62.92     12.54 o 
  -2   5  10      711.74      754.33     42.65 o 
  -1   5  10       12.06       21.71     10.76 o 
   0   5  10     2128.00     2205.07     84.41 o 
   1   5  10     1919.49     2047.06     74.81 o 
   2   5  10      269.91      238.22     16.08 o 
   3   5  10      300.41      286.24     18.18 o 
   4   5  10     1144.58     1326.15     55.99 o 
   5   5  10     1626.76     1841.76    118.41 o 
   6   5  10       32.84       59.19     11.02 o 
   7   5  10      540.83      550.51     46.87 o 
   8   5  10        7.06       39.78     24.64 o 
   9   5  10      139.91      143.27     30.24 o 
  -5   6  10      120.37      111.31     38.08 o 
  -4   6  10      150.28      103.55     18.23 o 
  -3   6  10     1066.31     1083.18     64.97 o 
  -2   6  10      125.06      138.32     16.92 o 
  -1   6  10       16.72       28.53      8.96 o 
   0   6  10       22.55       11.34      9.85 o 
   1   6  10      760.97      777.04     36.97 o 
   2   6  10      342.87      296.82     18.81 o 
   3   6  10      481.10      517.79     28.94 o 
   4   6  10     2496.88     2740.52     97.83 o 
   5   6  10        2.50       21.80      7.98 o 
   6   6  10       38.37       63.93     11.69 o 
   7   6  10       75.34       53.83     24.52 o 
   8   6  10      838.71      772.86     65.24 o 
  -4   7  10      399.43      313.31     54.35 o 
  -3   7  10       11.80       39.40     17.10 o 
  -2   7  10      478.91      483.85     35.61 o 
  -1   7  10      183.87      184.26     27.23 o 
   0   7  10      545.78      537.93     32.90 o 
   1   7  10      142.22      205.59     16.45 o 
   2   7  10       76.30       46.85      9.44 o 
   3   7  10      101.28       71.37      9.59 o 
   4   7  10      362.76      301.24     52.19 o 
   5   7  10      986.54     1011.05     53.99 o 
   6   7  10      293.42      268.84     21.96 o 
   7   7  10      260.98      252.88     23.39 o 
   8   7  10       11.43       38.50     27.41 o 
  -4   8  10       21.38       41.85     27.62 o 
  -3   8  10      973.54      940.44    120.59 o 
  -2   8  10      336.71      303.61     30.19 o 
  -1   8  10       77.14       81.12     16.34 o 
   0   8  10       92.20       78.78     13.65 o 
   1   8  10      266.06      242.54     31.72 o 
   2   8  10      482.46      543.18     42.62 o 
   3   8  10       99.90      102.57     17.25 o 
   4   8  10     1209.16     1349.75     80.88 o 
   5   8  10        0.54       21.16     28.04 o 
   6   8  10       37.93       56.94     15.51 o 
   7   8  10       15.34       22.70     18.41 o 
   8   8  10      358.30      281.62     55.66 o 
  -3   9  10       92.27       67.13     22.61 o 
  -2   9  10      319.04      349.68     41.28 o 
  -1   9  10      115.27      126.17     27.41 o 
   0   9  10     1260.00     1269.51     87.21 o 
   1   9  10     1112.87     1170.92     79.40 o 
   2   9  10      104.01      107.84     18.90 o 
   3   9  10       29.51       28.32     16.84 o 
   4   9  10       85.20       77.17     21.71 o 
   5   9  10      535.21      515.61     43.37 o 
   6   9  10       84.59       61.78     19.30 o 
   7   9  10      417.32      390.55     39.19 o 
   8   9  10      274.36      216.24     50.63 o 
  -2  10  10      308.22      267.71     39.35 o 
  -1  10  10       59.18       53.56     19.58 o 
   0  10  10      520.75      579.40     57.02 o 
   1  10  10      274.31      262.90     31.40 o 
   2  10  10      691.50      737.20     67.06 o 
   3  10  10      100.84      110.57     22.91 o 
   4  10  10     1728.21     1782.71    110.14 o 
   5  10  10      101.79      120.82     23.00 o 
   6  10  10       25.81       73.23     28.66 o 
   7  10  10       54.16       93.13     21.61 o 
  -1  11  10        2.99       38.38     22.18 o 
   0  11  10      265.71      345.25     44.46 o 
   1  11  10     1115.58     1177.09    171.83 o 
   2  11  10      124.70      133.44     24.51 o 
   3  11  10      198.97      255.60     40.59 o 
   4  11  10       56.87       44.23     16.23 o 
   5  11  10     1062.00     1122.98     84.99 o 
   6  11  10       80.47       80.87     21.62 o 
   7  11  10      453.45      378.61     45.47 o 
   0  12  10      402.96      391.34    109.17 o 
   1  12  10        0.36       15.55     17.42 o 
   2  12  10      139.34      164.23     29.82 o 
   3  12  10      144.77      171.24     28.79 o 
   4  12  10      773.44      821.56     71.70 o 
   5  12  10       77.02       88.37     22.37 o 
   6  12  10        1.22       21.50     17.25 o 
   2  13  10      109.04       86.21     26.00 o 
   3  13  10      319.39      238.99     39.54 o 
   4  13  10       53.14       31.72     16.99 o 
  -3  -9  11      304.68      307.19     47.00 o 
  -2  -9  11       45.31       55.83     22.61 o 
  -1  -9  11      553.36      528.41     52.96 o 
   0  -9  11      217.58      209.16     32.51 o 
   1  -9  11       14.43       73.54     31.38 o 
  -4  -8  11      659.52      756.52     80.32 o 
  -3  -8  11       58.93       70.56     22.31 o 
  -2  -8  11       37.42       63.53     20.41 o 
  -1  -8  11       17.32       46.99     16.36 o 
   0  -8  11      514.15      539.95     52.33 o 
   1  -8  11      212.43      175.34     28.62 o 
   2  -8  11      256.36      247.70     35.26 o 
   3  -8  11      491.04      526.92    148.29 o 
  -5  -7  11      260.64      308.05     47.07 o 
  -4  -7  11      127.20      103.54     27.00 o 
  -3  -7  11       64.99       87.31     22.74 o 
  -2  -7  11      248.90      258.44     34.99 o 
  -1  -7  11     1085.91     1142.86     79.93 o 
   0  -7  11      332.03      294.31     33.06 o 
   1  -7  11       87.54       90.73     15.66 o 
   2  -7  11       59.04       69.71     16.83 o 
   3  -7  11      204.11      170.86     37.30 o 
   4  -7  11      338.91      330.67     43.37 o 
  -6  -6  11       32.62       16.48     28.35 o 
  -5  -6  11       37.88       54.48     23.34 o 
  -4  -6  11      571.83      694.64     67.28 o 
  -3  -6  11      185.24      189.37     30.09 o 
  -2  -6  11      305.55      329.70     37.84 o 
  -1  -6  11      285.13      242.66     27.78 o 
   0  -6  11      340.09      390.29     68.99 o 
   1  -6  11      233.10      207.83     37.10 o 
   2  -6  11      139.00      158.92     19.97 o 
   3  -6  11      984.45     1048.19    218.02 o 
   4  -6  11        6.82       17.59     15.12 o 
  -6  -5  11      161.63      147.85     33.87 o 
  -5  -5  11      522.13      576.28     62.99 o 
  -4  -5  11       81.25       90.96     23.75 o 
  -3  -5  11      280.43      299.62     36.54 o 
  -2  -5  11        6.22       43.00     23.64 o 
  -1  -5  11      353.02      363.19     50.90 o 
   0  -5  11     1093.69     1135.38     75.34 o 
   1  -5  11      125.61      101.93     14.36 o 
   2  -5  11       70.42       61.17     13.19 o 
   3  -5  11      100.17       79.61     21.01 o 
   4  -5  11      490.93      444.80     45.44 o 
   5  -5  11       89.88      123.27     26.10 o 
  -6  -4  11        1.92        8.01     17.37 o 
  -5  -4  11        7.31       15.26     16.56 o 
  -4  -4  11     1352.68     1688.68    119.18 o 
  -3  -4  11      346.38      381.49     42.42 o 
  -2  -4  11      159.74      163.16     23.71 o 
  -1  -4  11      200.10      185.89     23.14 o 
   0  -4  11       37.66       70.25     15.74 o 
   1  -4  11      231.36      251.73     22.58 o 
   2  -4  11      595.21      536.60     34.06 o 
   3  -4  11     2002.57     1824.29    146.37 o 
   4  -4  11        3.03       45.59     15.01 o 
   5  -4  11        1.70        3.79     12.66 o 
   6  -4  11        7.25       58.58     28.35 o 
  -6  -3  11       54.75       83.08     25.92 o 
  -5  -3  11      646.01      713.22     69.72 o 
  -4  -3  11      495.39      552.02     53.40 o 
  -3  -3  11      121.54      110.73     21.97 o 
  -2  -3  11       56.04       42.21     15.72 o 
  -1  -3  11     1100.77     1184.41     78.42 o 
   0  -3  11      282.57      311.01     29.07 o 
   1  -3  11       15.44       15.15      7.62 o 
   2  -3  11      446.10      422.48     36.26 o 
   3  -3  11        1.05       24.70     29.34 o 
   4  -3  11     1322.17     1272.10     84.80 o 
   5  -3  11      296.32      337.03     35.88 o 
   6  -3  11      412.92      387.79     44.91 o 
  -6  -2  11        1.72        8.54     16.11 o 
  -5  -2  11       47.07       68.73     22.02 o 
  -4  -2  11      933.39      986.83    143.85 o 
  -3  -2  11      467.73      491.65     45.42 o 
  -2  -2  11     1366.51     1468.95     94.63 o 
  -1  -2  11     1800.76     2120.15    116.17 o 
   0  -2  11      454.04      464.69     36.77 o 
   1  -2  11      769.31      749.52     52.11 o 
   2  -2  11       20.63       23.30      7.68 o 
   3  -2  11     1216.13     1089.31    103.28 o 
   4  -2  11       55.85       50.34     10.91 o 
   5  -2  11       64.53       38.78     13.81 o 
   6  -2  11       24.85       12.60     30.18 o 
   7  -2  11      434.31      429.62     86.15 o 
  -6  -1  11      300.46      260.53     45.04 o 
  -5  -1  11      437.21      435.56    142.64 o 
  -4  -1  11      436.68      483.23     68.21 o 
  -3  -1  11        0.76       -7.11     16.95 o 
  -2  -1  11       34.23       39.74     14.49 o 
  -1  -1  11      188.52      223.55     28.08 o 
   0  -1  11     3070.09     3473.99    242.08 o 
   1  -1  11      528.91      468.42     57.66 o 
   2  -1  11      262.45      275.36     28.68 o 
   3  -1  11       10.60       29.31     11.33 o 
   4  -1  11      996.56      935.60     52.45 o 
   5  -1  11       85.94       84.96     17.26 o 
   6  -1  11      705.00      676.05     84.22 o 
   7  -1  11      548.67      594.24    130.66 o 
  -6   0  11        1.27       -4.45     14.70 o 
  -5   0  11        5.65       39.45     16.34 o 
  -4   0  11      740.05      625.21    132.29 o 
  -3   0  11     1047.96     1179.22     84.43 o 
  -2   0  11      480.18      505.36     45.23 o 
  -1   0  11     3945.40     4515.09    224.31 o 
   0   0  11      518.52      572.24     41.85 o 
   1   0  11      189.77      189.29     13.59 o 
   2   0  11      588.75      633.89     32.85 o 
   3   0  11     2553.05     2601.30    114.77 o 
   4   0  11      222.21      214.46     18.33 o 
   5   0  11       10.64       13.00     10.96 o 
   6   0  11      484.82      470.04     44.18 o 
   7   0  11      225.80      226.11     38.50 o 
   8   0  11      124.61      114.14     31.11 o 
  -6   1  11      121.17       70.93     23.04 o 
  -5   1  11      490.15      454.88     50.79 o 
  -4   1  11      647.26      643.21    121.82 o 
  -3   1  11        5.50        6.25     10.04 o 
  -2   1  11       34.78       55.63     19.30 o 
  -1   1  11       15.23       16.00     23.17 o 
   0   1  11     4679.88     5392.66    252.73 o 
   1   1  11     1707.03     2016.62    104.55 o 
   2   1  11     1172.19     1369.00     56.15 o 
   3   1  11      282.64      312.00     21.13 o 
   4   1  11     1706.20     1830.16     93.63 o 
   5   1  11      297.23      284.00     21.63 o 
   6   1  11      501.22      549.89     47.31 o 
   7   1  11      858.15      957.68    144.00 o 
   8   1  11        2.64       32.84     18.27 o 
  -6   2  11       91.26       71.05     24.22 o 
  -5   2  11      354.55      275.62     36.57 o 
  -4   2  11      505.82      409.24     44.04 o 
  -3   2  11     1552.98     1475.16    132.13 o 
  -2   2  11      252.28      242.11     27.50 o 
  -1   2  11     3482.67     3653.04    179.97 o 
   0   2  11       29.51       49.47     12.22 o 
   1   2  11       34.65       27.04     13.94 o 
   2   2  11      236.04      219.99     16.18 o 
   3   2  11     1953.22     2143.28     84.82 o 
   4   2  11     1562.13     1859.63     76.50 o 
   5   2  11      317.09      309.24     23.29 o 
   6   2  11      237.54      253.16     29.23 o 
   7   2  11      701.94      655.75    115.08 o 
   8   2  11      217.21      213.22     43.62 o 
  -6   3  11        0.12       15.59     28.87 o 
  -5   3  11      341.08      250.76     37.92 o 
  -4   3  11     1365.33     1486.18    103.05 o 
  -3   3  11       34.93       47.58     15.85 o 
  -2   3  11      605.10      583.89     45.31 o 
  -1   3  11      238.55      194.15     24.04 o 
   0   3  11     3645.73     3083.35    554.15 o 
   1   3  11      195.74      185.49     13.73 o 
   2   3  11     2910.18     3071.89    104.27 o 
   3   3  11     1671.02     2006.28     77.44 o 
   4   3  11      395.57      368.24     24.43 o 
   5   3  11      100.09      105.03     13.14 o 
   6   3  11     1027.50      979.70     66.33 o 
   7   3  11     1037.74     1197.73    145.52 o 
   8   3  11        2.07       -4.35     12.90 o 
  -5   4  11      360.08      294.67     39.98 o 
  -4   4  11      157.12      153.20     25.93 o 
  -3   4  11      214.34      236.91     29.19 o 
  -2   4  11      444.95      416.74     28.02 o 
  -1   4  11     5254.48     5405.75    191.01 o 
   0   4  11      489.85      494.03     64.99 o 
   1   4  11       95.84       93.61     11.99 o 
   2   4  11      885.02      823.48     37.92 o 
   3   4  11     2066.92     2242.78    106.61 o 
   4   4  11      348.73      341.69     23.44 o 
   5   4  11      658.46      675.46     50.61 o 
   6   4  11      773.74      935.25     50.15 o 
   7   4  11      200.79      221.09     29.87 o 
   8   4  11      240.94      268.50     36.29 o 
  -5   5  11      158.69      111.38     29.08 o 
  -4   5  11     1105.85     1186.55     92.90 o 
  -3   5  11      279.77      282.80     39.13 o 
  -2   5  11      568.24      592.54     37.23 o 
  -1   5  11       10.80        9.68     18.48 o 
   0   5  11     2370.73     2300.86     90.43 o 
   1   5  11      746.99      674.53     34.42 o 
   2   5  11     3718.33     3590.09    123.81 o 
   3   5  11     2070.79     1929.69     74.46 o 
   4   5  11       51.18       62.60     16.78 o 
   5   5  11       70.94       72.16     19.38 o 
   6   5  11      144.32      154.93     18.59 o 
   7   5  11     1525.50     1722.62    183.76 o 
   8   5  11      102.60      127.13     26.34 o 
  -4   6  11        0.63       38.08     24.06 o 
  -3   6  11       40.94       38.78     13.34 o 
  -2   6  11      522.02      492.33     36.01 o 
  -1   6  11     1390.58     1432.28     71.12 o 
   0   6  11     1114.71     1102.80     53.21 o 
   1   6  11      271.17      288.11     20.14 o 
   2   6  11      560.40      619.65     53.24 o 
   3   6  11     1099.50     1085.30     64.14 o 
   4   6  11     1208.28     1328.88     57.35 o 
   5   6  11      609.37      656.38     38.11 o 
   6   6  11      745.99      781.81     45.11 o 
   7   6  11       44.98       69.71     14.84 o 
   8   6  11       27.30       76.04     23.50 o 
  -4   7  11      727.84      658.22     66.75 o 
  -3   7  11      416.56      430.78     36.94 o 
  -2   7  11      434.91      476.04     36.30 o 
  -1   7  11      258.56      225.12     21.87 o 
   0   7  11      709.88      671.39    106.29 o 
   1   7  11      242.88      245.96     19.42 o 
   2   7  11      960.77      831.28    109.31 o 
   3   7  11     2353.64     2493.87    108.36 o 
   4   7  11      704.67      704.19     58.72 o 
   5   7  11       44.82       37.10     10.98 o 
   6   7  11       11.30        8.56      9.95 o 
   7   7  11     1020.33     1025.35     78.48 o 
   8   7  11      161.97      143.74     41.74 o 
  -3   8  11        5.19       -7.00     13.93 o 
  -2   8  11        0.13       27.87     19.59 o 
  -1   8  11      870.08      987.92     76.90 o 
   0   8  11     1436.77     1591.25     96.55 o 
   1   8  11      307.08      269.87     22.21 o 
   2   8  11      445.85      439.02     38.42 o 
   3   8  11      132.74      136.65     20.42 o 
   4   8  11      584.07      613.97     48.64 o 
   5   8  11       46.77       37.57     15.85 o 
   6   8  11      901.29      891.67     92.27 o 
   7   8  11      109.91      100.73     20.64 o 
   8   8  11        1.15        1.36     21.66 o 
  -3   9  11      140.08      135.16     40.07 o 
  -2   9  11      409.47      489.06     53.05 o 
  -1   9  11     1037.35     1108.79     85.47 o 
   0   9  11      107.82       89.21     23.59 o 
   1   9  11       24.95       44.70     17.42 o 
   2   9  11      806.96      807.23     61.39 o 
   3   9  11     2201.22     2463.51    173.19 o 
   4   9  11        3.02       -8.14     11.87 o 
   5   9  11      546.70      539.03     47.57 o 
   6   9  11      235.84      191.66     37.40 o 
   7   9  11      308.23      337.25     39.67 o 
   8   9  11       83.50       71.66     26.89 o 
  -2  10  11        5.01       12.34     18.32 o 
  -1  10  11      872.40      896.13     79.29 o 
   0  10  11      470.44      594.09     87.30 o 
   1  10  11      160.71      200.82     34.21 o 
   2  10  11      920.82      963.89     76.12 o 
   3  10  11       89.27       83.67     21.73 o 
   4  10  11      410.67      411.48     58.43 o 
   5  10  11        1.92       -3.42     11.39 o 
   6  10  11     1056.33     1098.67    128.00 o 
   7  10  11      180.90      154.48     27.36 o 
  -1  11  11      392.44      385.82    126.53 o 
   0  11  11       31.82       54.70     27.88 o 
   1  11  11        9.96       51.98     25.58 o 
   2  11  11      148.02      198.71     30.32 o 
   3  11  11     1901.08     2039.33    137.36 o 
   4  11  11       55.91       69.03     19.59 o 
   5  11  11      229.18      315.35     38.65 o 
   6  11  11        1.03        7.22     22.28 o 
   1  12  11      163.45      153.53     33.90 o 
   2  12  11      297.32      275.35     40.08 o 
   3  12  11        0.73      -10.78     25.94 o 
   4  12  11      112.28       99.32     25.53 o 
   5  12  11       98.91       90.87     25.14 o 
  -1  -9  12      300.82      323.45     45.18 o 
  -3  -8  12       95.31       86.75     27.59 o 
  -2  -8  12      483.55      523.01     58.27 o 
  -1  -8  12       15.88       28.17     17.59 o 
   0  -8  12       99.41       62.69     21.88 o 
   1  -8  12       15.04       -5.51     14.75 o 
   2  -8  12      410.86      382.58     65.18 o 
  -4  -7  12      162.48      163.99     35.96 o 
  -3  -7  12      228.33      170.16     36.16 o 
  -2  -7  12       42.95      131.29     37.98 o 
  -1  -7  12      367.08      362.19     47.50 o 
   0  -7  12       13.93       24.59     15.95 o 
   1  -7  12      515.05      495.30     51.81 o 
   2  -7  12      233.08      239.67     49.59 o 
   3  -7  12       10.62       32.95     24.79 o 
  -5  -6  12       39.95      108.80     38.08 o 
  -4  -6  12        0.95       19.16     26.62 o 
  -3  -6  12      114.05      110.82     27.17 o 
  -2  -6  12     1322.58     1476.97    111.00 o 
  -1  -6  12      345.71      377.04     41.05 o 
   0  -6  12       50.93       77.19     19.82 o 
   1  -6  12      266.00      249.40     32.56 o 
   2  -6  12      212.28      156.07     22.51 o 
   3  -6  12       87.16       96.69     23.00 o 
   4  -6  12      140.20      148.26     29.66 o 
  -5  -5  12      618.41      791.16     81.00 o 
  -4  -5  12       42.77       35.74     47.91 o 
  -3  -5  12      595.83      666.20    111.00 o 
  -2  -5  12      142.83      135.18     30.13 o 
  -1  -5  12       71.62       81.69     18.29 o 
   0  -5  12       83.93       75.50     19.09 o 
   1  -5  12      878.30      871.53     65.94 o 
   2  -5  12     1375.16     1348.24     72.20 o 
   3  -5  12       74.33       71.78     19.09 o 
   4  -5  12      164.06      122.05     25.82 o 
   5  -5  12       55.70       50.22     28.61 o 
  -6  -4  12      608.06      649.26     78.98 o 
  -5  -4  12       48.07       43.19     36.62 o 
  -4  -4  12       14.81      145.31     38.18 o 
  -3  -4  12        3.98       20.09     21.86 o 
  -2  -4  12      929.94     1045.71     81.39 o 
  -1  -4  12      540.87      657.55     55.29 o 
   0  -4  12      481.77      530.02     44.67 o 
   1  -4  12     1046.45     1007.11     68.99 o 
   2  -4  12      304.78      300.68     25.87 o 
   3  -4  12       29.25       51.86     13.61 o 
   4  -4  12      109.22      123.59     23.43 o 
   5  -4  12      589.69      497.96     53.68 o 
  -6  -3  12       11.69       39.29     24.38 o 
  -5  -3  12      379.66      376.46     50.17 o 
  -4  -3  12        2.33       -3.91     14.49 o 
  -3  -3  12     1489.44     1723.91    119.17 o 
  -2  -3  12      365.12      369.07     39.56 o 
  -1  -3  12       10.49       -0.63     14.02 o 
   0  -3  12       72.82       65.74     20.14 o 
   1  -3  12     1187.29     1259.51     83.69 o 
   2  -3  12     1677.58     1733.81    112.10 o 
   3  -3  12      170.47      131.01     19.41 o 
   4  -3  12      713.47      691.15     56.52 o 
   5  -3  12        4.11        9.00     18.41 o 
   6  -3  12      229.72      160.36     31.07 o 
  -6  -2  12      483.93      459.64     59.21 o 
  -5  -2  12       74.00      130.09     39.44 o 
  -4  -2  12      155.23      179.15     43.78 o 
  -3  -2  12      364.90      396.53     44.54 o 
  -2  -2  12      470.84      518.86     50.80 o 
  -1  -2  12      232.13      294.68     31.68 o 
   0  -2  12      230.50      227.62     27.04 o 
   1  -2  12      820.54      907.56     99.91 o 
   2  -2  12      105.89       62.67     13.21 o 
   3  -2  12       41.26       52.56     14.05 o 
   4  -2  12        0.09       10.38     13.13 o 
   5  -2  12     1343.26     1371.05     94.00 o 
   6  -2  12      145.98      186.24     29.34 o 
  -6  -1  12       11.36       53.69     22.29 o 
  -5  -1  12      373.33      385.08     69.57 o 
  -4  -1  12        1.48       15.27     28.09 o 
  -3  -1  12      909.55      983.87     82.91 o 
  -2  -1  12     1057.74     1183.83     86.74 o 
  -1  -1  12      222.64      229.01     30.34 o 
   0  -1  12      307.28      277.95     30.34 o 
   1  -1  12      661.53      609.29     63.40 o 
   2  -1  12      895.81      889.58     43.56 o 
   3  -1  12       44.93       45.19     11.21 o 
   4  -1  12     1033.90     1042.15     89.89 o 
   5  -1  12      255.10      232.14     39.96 o 
   6  -1  12       78.02       89.47     20.66 o 
   7  -1  12        1.38       31.07     28.04 o 
  -6   0  12      480.42      373.61     93.47 o 
  -5   0  12      105.47       92.20     22.98 o 
  -4   0  12        1.51       53.04     26.89 o 
  -3   0  12       65.99       82.77     19.97 o 
  -2   0  12       63.73       94.03     19.50 o 
  -1   0  12       70.51       79.36     16.81 o 
   0   0  12      166.13      197.30     24.23 o 
   1   0  12     1758.02     1890.16    105.00 o 
   2   0  12      130.55      108.52     12.30 o 
   3   0  12      170.28      122.10     19.98 o 
   4   0  12       29.69       32.15     11.18 o 
   5   0  12     1079.31     1044.51     71.98 o 
   6   0  12       87.45       74.02     19.27 o 
   7   0  12       92.30       95.18     29.55 o 
  -6   1  12       14.08       64.23     35.46 o 
  -5   1  12      428.24      454.18     53.72 o 
  -4   1  12      178.14      122.23     26.13 o 
  -3   1  12      981.51     1009.63    110.26 o 
  -2   1  12     1076.71     1129.39     82.36 o 
  -1   1  12       11.95       14.75     16.95 o 
   0   1  12      314.57      317.94     33.12 o 
   1   1  12       10.99       39.34     18.94 o 
   2   1  12      870.42      904.86     43.51 o 
   3   1  12      423.62      395.26     26.43 o 
   4   1  12      724.28      754.71     42.74 o 
   5   1  12      319.21      294.89     25.03 o 
   6   1  12       20.23       41.27     14.92 o 
   7   1  12       18.31        6.63     13.89 o 
  -5   2  12      300.45      278.26     45.14 o 
  -4   2  12      196.60      152.79     27.82 o 
  -3   2  12       77.83       64.65     19.67 o 
  -2   2  12     1007.68     1061.43     76.64 o 
  -1   2  12      556.25      504.48     44.01 o 
   0   2  12       23.85       29.25     15.69 o 
   1   2  12     1315.13     1250.89    122.67 o 
   2   2  12      154.63      151.42     14.59 o 
   3   2  12        1.13        9.48      9.47 o 
   4   2  12       29.05       32.03      9.73 o 
   5   2  12     2052.94     2123.45     93.88 o 
   6   2  12      663.81      678.83     55.82 o 
   7   2  12       59.35       60.33     21.16 o 
   8   2  12      235.50      245.76     38.24 o 
  -5   3  12       55.02       71.49     22.35 o 
  -4   3  12       18.41       43.53     18.03 o 
  -3   3  12     1822.48     1973.91    128.97 o 
  -2   3  12     2775.01     2978.78    258.87 o 
  -1   3  12       77.01       95.10     18.64 o 
   0   3  12      654.71      598.73     45.59 o 
   1   3  12       99.91       97.46     11.09 o 
   2   3  12      194.79      178.03     17.00 o 
   3   3  12       36.43       60.02     10.90 o 
   4   3  12     1263.51     1461.20     67.00 o 
   5   3  12      821.17     1016.22     82.17 o 
   6   3  12      183.97      180.74     24.73 o 
   7   3  12        2.96       21.67     30.23 o 
   8   3  12      268.67      251.33     49.54 o 
  -5   4  12      128.45      621.28    352.14 o 
  -4   4  12      132.30      104.46     36.09 o 
  -3   4  12     1060.98     1158.43     87.73 o 
  -2   4  12       54.67       43.43     15.13 o 
  -1   4  12     1360.33     1455.62     91.70 o 
   0   4  12      571.72      447.20     49.35 o 
   1   4  12     3767.78     3345.19    201.09 o 
   2   4  12       34.65       36.34      8.92 o 
   3   4  12       38.99       46.76     10.73 o 
   4   4  12      303.24      321.05     23.06 o 
   5   4  12      827.24      908.97     54.23 o 
   6   4  12      320.56      350.44     29.34 o 
   7   4  12      188.48      236.30     32.46 o 
   8   4  12      830.40      847.27     78.55 o 
  -4   5  12       11.50       48.12     44.98 o 
  -3   5  12      179.63      198.57     29.45 o 
  -2   5  12     1674.46     1674.13    110.85 o 
  -1   5  12      710.63      599.48     73.84 o 
   0   5  12     1956.61     1876.44    123.40 o 
   1   5  12        6.02       25.13      7.70 o 
   2   5  12      841.21      872.46     43.46 o 
   3   5  12        0.30        0.21     10.57 o 
   4   5  12      618.36      644.33     44.07 o 
   5   5  12     1142.26     1216.31     60.41 o 
   6   5  12        3.28       19.87     23.75 o 
   7   5  12      183.68      186.78     28.33 o 
   8   5  12      150.01      140.82     50.16 o 
  -4   6  12      111.05       80.64     24.98 o 
  -3   6  12      331.32      330.80     39.63 o 
  -2   6  12        0.75        0.90     14.07 o 
  -1   6  12       79.97       54.53     11.96 o 
   0   6  12      309.04      254.76     19.96 o 
   1   6  12     4767.99     4417.18    165.39 o 
   2   6  12     1274.72     1314.53     59.93 o 
   3   6  12       53.92       58.91     10.82 o 
   4   6  12      263.51      246.51     19.87 o 
   5   6  12      121.50      159.65     20.84 o 
   6   6  12      161.92      172.31     33.21 o 
   7   6  12      311.77      291.20     34.98 o 
   8   6  12     1008.70     1063.42    136.52 o 
  -3   7  12      154.14      117.46     25.91 o 
  -2   7  12      478.04      523.64     47.47 o 
  -1   7  12      100.45       93.91     18.58 o 
   0   7  12     1039.67      945.67     53.69 o 
   1   7  12      852.80      760.26     42.97 o 
   2   7  12      197.43      182.06     17.59 o 
   3   7  12      212.78      190.21     17.74 o 
   4   7  12      898.69      895.81     46.12 o 
   5   7  12      567.25      526.81     33.38 o 
   6   7  12       42.03       54.07     16.20 o 
   7   7  12       51.28       76.56     22.89 o 
   8   7  12       27.18        0.42     19.77 o 
  -3   8  12      830.95      872.63     87.41 o 
  -2   8  12       17.54       43.03     43.94 o 
  -1   8  12       23.67       31.91     23.64 o 
   0   8  12       14.41       36.04     14.00 o 
   1   8  12     1496.19     1386.41    123.40 o 
   2   8  12      921.28      853.93     60.76 o 
   3   8  12      893.90      811.81     59.76 o 
   4   8  12      911.31      929.84     68.99 o 
   5   8  12      100.31       95.39     20.49 o 
   6   8  12      159.27      118.40     22.87 o 
   7   8  12      102.15      148.65     54.30 o 
  -2   9  12      433.21      439.07     71.66 o 
  -1   9  12      211.58      214.34     61.83 o 
   0   9  12      911.04      956.90     97.92 o 
   1   9  12      541.41      573.96     51.29 o 
   2   9  12       80.89       84.36     19.33 o 
   3   9  12       33.70       12.45     17.58 o 
   4   9  12      405.86      356.75     38.06 o 
   5   9  12      942.19     1050.87     78.33 o 
   6   9  12       91.40       81.95     20.24 o 
   7   9  12      188.92      197.24     31.44 o 
  -1  10  12        0.78        2.25     24.90 o 
   0  10  12       22.79       20.97     16.40 o 
   1  10  12      858.47      813.73     71.17 o 
   2  10  12      370.26      419.14     43.51 o 
   3  10  12      429.20      471.17     46.64 o 
   4  10  12     1796.18     1936.31    227.96 o 
   5  10  12       53.41       48.71     18.52 o 
   6  10  12       33.78       44.38     19.83 o 
   7  10  12       83.04       41.37     20.09 o 
   0  11  12      358.99      354.70     48.97 o 
   1  11  12      327.19      322.13     43.51 o 
   2  11  12       34.03       50.58     19.44 o 
   3  11  12        1.39        3.03     14.80 o 
   4  11  12      110.16       64.63     21.65 o 
   5  11  12     1000.36      937.68    132.86 o 
   6  11  12      149.23      143.60     30.94 o 
   2  12  12      300.21      304.06     42.81 o 
   3  12  12      205.07      182.52     33.47 o 
   4  12  12      684.68      689.92     86.88 o 
   5  12  12       30.45       78.03     25.00 o 
  -2  -8  13       50.13       44.44     24.79 o 
  -1  -8  13        4.20       14.02     25.21 o 
   0  -8  13      516.93      562.95     62.31 o 
  -3  -7  13      485.56      427.04     61.33 o 
  -2  -7  13      200.36      245.38     38.60 o 
  -1  -7  13      363.76      386.64     50.85 o 
   0  -7  13      137.92      180.44     31.56 o 
   1  -7  13      201.20      188.84     31.26 o 
   2  -7  13        2.21       29.71     24.27 o 
  -4  -6  13      531.58      641.98     85.84 o 
  -3  -6  13       79.50       93.40     27.40 o 
  -2  -6  13       64.46       53.33     39.18 o 
  -1  -6  13       22.65       85.55     22.11 o 
   0  -6  13      948.63     1001.95     83.45 o 
   1  -6  13       59.13       45.73     19.16 o 
   2  -6  13       73.88       75.31     23.68 o 
   3  -6  13      226.42      230.89     46.97 o 
  -5  -5  13       52.71       14.36     21.51 o 
  -4  -5  13        2.26       45.34     51.21 o 
  -3  -5  13      381.25      375.52     50.08 o 
  -2  -5  13      357.96      405.42     49.29 o 
  -1  -5  13     1370.84     1664.05    176.85 o 
   0  -5  13      475.42      556.82     53.29 o 
   1  -5  13      151.85      118.08     23.77 o 
   2  -5  13        0.35        3.08     11.35 o 
   3  -5  13      229.86      239.15     44.67 o 
   4  -5  13      348.44      271.80     82.18 o 
  -5  -4  13       52.34       66.28     37.87 o 
  -4  -4  13      458.30      518.83     61.95 o 
  -3  -4  13        0.10       26.15     22.49 o 
  -2  -4  13       65.97       94.67     24.82 o 
  -1  -4  13        2.00       53.67     25.63 o 
   0  -4  13     1730.44     1926.65    123.67 o 
   1  -4  13      993.40     1023.56     75.12 o 
   2  -4  13      492.26      501.16     48.37 o 
   3  -4  13      454.00      399.80     38.92 o 
   4  -4  13       42.25       54.51     19.05 o 
   5  -4  13       73.87       72.21     21.39 o 
  -5  -3  13      218.83      207.63     67.06 o 
  -4  -3  13        1.12       87.46     34.10 o 
  -3  -3  13      452.07      477.09     57.64 o 
  -2  -3  13      164.03      166.37     27.26 o 
  -1  -3  13     1247.56     1341.75     96.88 o 
   0  -3  13      897.68     1022.04     76.95 o 
   1  -3  13        1.19       -7.64     15.90 o 
   2  -3  13       27.68       27.30     34.68 o 
   3  -3  13      553.79      420.93     35.25 o 
   4  -3  13      688.85      561.67     99.65 o 
   5  -3  13       91.30      113.11     45.82 o 
  -5  -2  13       36.34       -8.89     24.90 o 
  -4  -2  13      943.44     1037.19    177.43 o 
  -3  -2  13      129.64      121.27     27.66 o 
  -2  -2  13      204.26      190.71     35.94 o 
  -1  -2  13        3.65       43.42     23.75 o 
   0  -2  13      869.75      853.27     67.12 o 
   1  -2  13     1013.75     1014.37     75.71 o 
   2  -2  13     1146.41      941.87    109.36 o 
   3  -2  13     2228.47     1951.91    224.14 o 
   4  -2  13        5.29      -11.76     11.76 o 
   5  -2  13      112.68       94.48     24.38 o 
   6  -2  13       70.75       64.57     21.97 o 
  -5  -1  13      376.20      452.19     59.27 o 
  -4  -1  13      147.60      103.03     27.89 o 
  -3  -1  13      275.02      311.27     41.53 o 
  -2  -1  13      215.48      196.29     30.58 o 
  -1  -1  13      488.99      479.39     67.84 o 
   0  -1  13     1684.29     1943.97    131.40 o 
   1  -1  13       39.79       39.23     14.42 o 
   2  -1  13      521.75      464.92     46.92 o 
   3  -1  13        9.62       26.33     17.15 o 
   4  -1  13     1277.33     1181.99     62.96 o 
   5  -1  13      296.82      227.50     30.39 o 
   6  -1  13      470.84      445.41     49.15 o 
  -5   0  13        4.23       42.70     21.55 o 
  -4   0  13     1207.11     1236.69    101.39 o 
  -3   0  13      645.31      695.96     65.90 o 
  -2   0  13      183.98      184.48     26.55 o 
  -1   0  13      553.19      565.44     59.37 o 
   0   0  13       59.17       83.51     18.72 o 
   1   0  13     1202.80     1138.40     88.45 o 
   2   0  13     1811.37     1724.93     97.39 o 
   3   0  13     2740.14     2791.88    152.61 o 
   4   0  13      510.18      385.94     31.37 o 
   6   0  13      107.87       79.78     21.93 o 
   7   0  13      371.98      355.15     47.61 o 
  -5   1  13      344.82      336.20     62.98 o 
  -4   1  13      401.04      438.25     62.46 o 
  -3   1  13       86.24       98.57     25.26 o 
  -2   1  13       59.23       80.66     21.09 o 
  -1   1  13      173.26      168.33     26.57 o 
   0   1  13     1434.49     1727.30    112.13 o 
   1   1  13      203.48      189.57     24.78 o 
   2   1  13      594.08      553.12     32.09 o 
   3   1  13        0.21       30.20      9.63 o 
   4   1  13     1600.10     1586.54     76.77 o 
   5   1  13       63.65       86.11     20.00 o 
   6   1  13      788.24      836.41     67.59 o 
   7   1  13      421.45      419.21     47.71 o 
  -5   2  13       28.68       11.23     17.27 o 
  -4   2  13      865.37      765.74     73.56 o 
  -3   2  13      640.52      623.47     59.52 o 
  -2   2  13      465.53      420.42     49.43 o 
  -1   2  13     1188.77     1289.59    114.03 o 
   0   2  13      467.05      427.96     39.40 o 
   1   2  13       64.33       90.15     30.86 o 
   2   2  13      135.13      153.39     20.81 o 
   3   2  13     1868.43     2186.28    119.05 o 
   4   2  13     1145.07     1208.80     64.04 o 
   5   2  13      129.54      143.30     29.61 o 
   6   2  13      189.69      145.41     24.32 o 
   7   2  13      261.58      271.94     37.64 o 
  -5   3  13      329.18      227.91     40.39 o 
  -4   3  13      319.53      384.35     47.27 o 
  -3   3  13       31.52       38.30     18.90 o 
  -2   3  13       79.83       70.83     19.18 o 
  -1   3  13      252.31      246.16     30.65 o 
   0   3  13     1636.54     1771.54    108.49 o 
   1   3  13        0.11       47.50     24.17 o 
   2   3  13      254.21      214.47     17.49 o 
   3   3  13      101.05      101.83     14.39 o 
   4   3  13      949.80      951.18     78.41 o 
   5   3  13       70.65       76.89     14.52 o 
   6   3  13      983.62      919.85     70.88 o 
   7   3  13      228.97      225.24     32.87 o 
  -4   4  13      304.97      198.94     33.08 o 
  -3   4  13      459.40      348.71     69.26 o 
  -2   4  13      487.55      430.69     43.40 o 
  -1   4  13     2287.43     2222.04    177.48 o 
   0   4  13        2.55       -0.18      8.82 o 
   1   4  13      179.51      143.25     14.67 o 
   2   4  13      104.81       80.63     11.53 o 
   3   4  13      671.42      696.24     39.11 o 
   4   4  13      212.95      227.81     24.55 o 
   5   4  13      205.76      185.26     20.03 o 
   6   4  13      536.29      559.27     52.10 o 
   7   4  13      233.45      262.02     35.07 o 
   8   4  13      212.77      251.64     39.13 o 
  -4   5  13      172.65      133.96     28.51 o 
  -3   5  13        4.72       11.58     14.56 o 
  -2   5  13        6.56        9.73     18.20 o 
  -1   5  13      164.67      173.03     35.57 o 
   0   5  13     2969.58     2976.19    223.35 o 
   1   5  13      571.06      518.72     35.25 o 
   2   5  13      213.09      205.67     19.20 o 
   3   5  13        4.08       12.74      9.58 o 
   4   5  13      820.40      763.73     51.67 o 
   5   5  13        7.47       33.47     19.36 o 
   6   5  13      374.40      400.63     31.56 o 
   7   5  13      981.92      992.79     77.21 o 
   8   5  13        5.02        8.16     23.02 o 
  -3   6  13      401.50      342.92     42.94 o 
  -2   6  13      130.61      127.86     24.17 o 
  -1   6  13     1154.97     1309.38     92.50 o 
   0   6  13      335.82      299.61     31.71 o 
   1   6  13       61.36       59.77     11.23 o 
   2   6  13      171.31      157.16     16.72 o 
   3   6  13     1448.70     1456.74     68.32 o 
   4   6  13      918.50      942.66     51.05 o 
   5   6  13        3.57       38.23     22.90 o 
   6   6  13      235.48      257.73     25.30 o 
   7   6  13       51.01       52.24     18.11 o 
   8   6  13      192.65      133.59     45.93 o 
  -3   7  13        3.92       45.69     29.66 o 
  -2   7  13        9.20       34.94     16.64 o 
  -1   7  13       23.95       50.70     16.13 o 
   0   7  13     1563.75     1410.29    111.20 o 
   1   7  13      372.09      324.61     25.84 o 
   2   7  13     1065.48      890.50     59.99 o 
   3   7  13      689.15      688.76     80.12 o 
   4   7  13      582.25      579.02     65.13 o 
   5   7  13      375.10      326.83     39.65 o 
   6   7  13      424.03      438.68     96.09 o 
   7   7  13      703.03      709.61     99.59 o 
  -2   8  13      114.74      105.78     29.00 o 
  -1   8  13     1038.60     1106.58    138.14 o 
   0   8  13      142.69      153.00     21.20 o 
   1   8  13       23.89       35.31     11.28 o 
   2   8  13      228.00      201.03     36.82 o 
   3   8  13     1258.76     1449.86     96.47 o 
   4   8  13     1458.54     1587.14    107.01 o 
   5   8  13      163.31      165.40     44.15 o 
   6   8  13      153.77       97.27     22.93 o 
   7   8  13      148.76      107.26     36.41 o 
  -1   9  13        0.97       45.09     27.72 o 
   0   9  13     1394.31     1421.26    198.82 o 
   1   9  13       96.16       92.65     24.01 o 
   2   9  13     1034.56     1111.06     82.90 o 
   3   9  13     1403.26     1453.81    102.68 o 
   4   9  13       19.16       50.55     16.78 o 
   5   9  13       50.04       60.71     19.86 o 
   6   9  13      354.28      364.98     42.59 o 
   7   9  13      776.38      744.14    103.41 o 
   0  10  13      248.50      230.30     36.84 o 
   1  10  13        2.72       40.19     18.65 o 
   2  10  13      136.78      114.97     26.57 o 
   3  10  13      459.74      502.26     52.44 o 
   4  10  13      412.31      446.05     48.53 o 
   5  10  13      279.40      240.09     37.89 o 
   6  10  13      929.16      957.45     82.52 o 
   1  11  13      125.48      158.24     38.76 o 
   2  11  13      569.72      539.59     58.23 o 
   3  11  13      987.29      952.08    135.48 o 
   4  11  13       13.51       31.96     19.63 o 
   5  11  13       80.35       56.03     21.78 o 
  -2  -7  14       27.80       61.86     26.57 o 
  -1  -7  14      332.73      381.26     51.26 o 
   0  -7  14       16.46       33.37     20.17 o 
   1  -7  14      155.58      155.90     43.10 o 
  -3  -6  14      187.05      194.51     42.49 o 
  -2  -6  14      546.75      573.71     65.31 o 
  -1  -6  14      103.44      152.40     32.28 o 
   1  -6  14       22.79       43.28     18.50 o 
   2  -6  14      219.22      188.94     42.89 o 
  -4  -5  14        4.98       42.20     25.00 o 
  -3  -5  14       86.24      110.64     27.33 o 
  -2  -5  14        8.40        0.29     23.28 o 
  -1  -5  14      529.57      569.55     60.31 o 
   0  -5  14       14.41       22.40     14.65 o 
   1  -5  14      416.45      431.56     46.29 o 
   2  -5  14      226.54      220.03     34.17 o 
   3  -5  14        1.76        4.18     17.16 o 
  -4  -4  14       62.20      129.53     33.32 o 
  -3  -4  14       42.30       50.47     22.25 o 
  -2  -4  14      875.64     1031.97     92.16 o 
  -1  -4  14      462.90      449.03     49.91 o 
   0  -4  14      121.90       99.13     25.00 o 
   1  -4  14      124.79      134.14     26.11 o 
   2  -4  14      552.04      523.98     55.68 o 
   3  -4  14      187.00      170.00     38.18 o 
   4  -4  14       88.89       88.19     30.76 o 
  -4  -3  14        0.46        3.41     18.70 o 
  -3  -3  14       17.15       50.69     35.99 o 
  -2  -3  14       10.93       -7.22     19.67 o 
  -1  -3  14      255.73      269.05     38.63 o 
   0  -3  14        0.16       39.13     28.66 o 
   1  -3  14     1537.09     1684.71    140.66 o 
   2  -3  14      718.36      782.74     67.69 o 
   3  -3  14        7.76       39.03     15.52 o 
   4  -3  14       27.34       44.79     16.13 o 
   5  -3  14      117.69       70.67     21.51 o 
  -5  -2  14       18.43       57.26     28.69 o 
  -4  -2  14       67.10       74.35     25.89 o 
  -3  -2  14      140.46      152.43     33.86 o 
  -2  -2  14     1067.17     1282.20    107.82 o 
  -1  -2  14       46.04       99.90     24.65 o 
   0  -2  14      158.87      201.76     30.54 o 
   1  -2  14      944.64     1027.76     81.10 o 
   2  -2  14      312.29      302.29     37.47 o 
   3  -2  14      176.45      188.37     29.87 o 
   4  -2  14       62.00       65.74     18.74 o 
   5  -2  14      656.53      514.33    135.58 o 
  -5  -1  14      318.07      292.28     58.95 o 
  -4  -1  14       49.57       67.49     22.97 o 
  -3  -1  14      392.92      389.33     51.00 o 
  -2  -1  14        1.07       10.92     13.40 o 
  -1  -1  14      635.93      732.35     70.86 o 
   0  -1  14       54.97      120.40     63.24 o 
   1  -1  14      703.70      765.03     62.88 o 
   2  -1  14     1406.98     1570.01    107.05 o 
   3  -1  14      202.80      138.69     18.56 o 
   4  -1  14      383.50      326.76     47.01 o 
   5  -1  14      146.94       77.32     22.03 o 
   6  -1  14      323.28      281.04     97.92 o 
  -5   0  14       36.86       25.42     30.02 o 
  -4   0  14        3.61       39.71     22.92 o 
  -3   0  14        2.81       35.49     18.24 o 
  -2   0  14     1037.88     1105.32     90.82 o 
  -1   0  14      636.22      660.02    118.42 o 
   0   0  14      212.28      208.07     31.81 o 
   1   0  14      346.06      348.02     43.57 o 
   2   0  14       49.28       74.47     18.78 o 
   3   0  14        9.31       32.87     19.51 o 
   4   0  14      135.23      139.52     19.51 o 
   5   0  14     1281.77     1258.59    130.61 o 
   6   0  14       85.88       26.77     40.59 o 
  -5   1  14      218.50      192.07     38.56 o 
  -4   1  14        0.20       -2.41     19.98 o 
  -3   1  14      694.15      699.66     71.33 o 
  -2   1  14      250.20      307.64     40.49 o 
  -1   1  14       55.98      102.23     56.07 o 
   0   1  14      446.30      451.44     47.82 o 
   1   1  14     2356.60     2304.56    141.23 o 
   2   1  14     1591.74     1656.18    164.09 o 
   3   1  14      188.36      171.45     18.77 o 
   4   1  14      620.54      560.65     70.82 o 
   5   1  14       90.94       80.57     21.86 o 
   6   1  14       92.97       94.40     22.89 o 
   7   1  14      197.21      175.76     33.50 o 
  -4   2  14       24.23       26.20     32.12 o 
  -3   2  14       97.15       49.04     19.60 o 
  -2   2  14      506.74      441.60     68.58 o 
  -1   2  14      396.23      413.20     45.16 o 
   0   2  14      286.31      226.81     49.69 o 
   1   2  14      753.14      778.10     72.76 o 
   2   2  14       66.69       54.46     17.40 o 
   3   2  14       98.32      101.55     26.59 o 
   4   2  14       85.99       71.14     14.29 o 
   5   2  14     1462.75     1543.02    127.32 o 
   6   2  14      442.92      413.30    104.09 o 
   7   2  14      128.49      128.09     28.24 o 
  -4   3  14       22.91       60.88     22.36 o 
  -3   3  14      660.66      601.67     62.36 o 
  -2   3  14      569.65      643.65     59.61 o 
  -1   3  14        0.18       -7.76     13.39 o 
   0   3  14       54.14       45.82     51.58 o 
   1   3  14      820.35      902.71    132.70 o 
   2   3  14     1527.33     1464.05    211.35 o 
   3   3  14      790.14      671.88     60.62 o 
   4   3  14      880.44      930.27     52.71 o 
   5   3  14      314.68      322.03     29.19 o 
   6   3  14      132.45       89.33     28.66 o 
   7   3  14       16.93        3.82     14.21 o 
  -4   4  14       34.10       27.65     27.30 o 
  -3   4  14      137.41      144.73     39.44 o 
  -2   4  14       78.95       95.77     24.42 o 
  -1   4  14      251.18      331.11     61.93 o 
   0   4  14      167.20      150.99     33.27 o 
   1   4  14     1651.76     1940.22    123.34 o 
   2   4  14      116.89      136.95     25.65 o 
   3   4  14      107.07      105.45     15.32 o 
   4   4  14        1.50       20.37     28.72 o 
   5   4  14     1578.29     1612.60     94.95 o 
   6   4  14      201.58      165.29     31.80 o 
   7   4  14      136.47      129.13     26.42 o 
  -3   5  14      271.35      245.21     37.47 o 
  -2   5  14      935.09      944.64     80.79 o 
  -1   5  14       21.37       13.78     26.57 o 
   0   5  14      213.02      192.38     27.72 o 
   1   5  14       28.58       35.99     25.21 o 
   2   5  14      734.48      665.26     60.14 o 
   3   5  14      620.23      629.65     39.38 o 
   4   5  14      925.22      949.70     59.60 o 
   5   5  14      913.68     1050.80     63.13 o 
   6   5  14       11.33        7.20     10.94 o 
   7   5  14       17.81       31.93     17.94 o 
  -3   6  14       99.95       91.33     25.50 o 
  -2   6  14       30.47       25.32     24.17 o 
  -1   6  14      160.83      189.72     30.13 o 
   0   6  14       38.91       39.43     28.25 o 
   1   6  14      960.94      785.92     70.59 o 
   2   6  14      285.77      225.77     21.73 o 
   3   6  14       47.39       47.75     11.78 o 
   4   6  14       12.64       14.06     12.10 o 
   5   6  14      921.22      887.27     69.97 o 
   6   6  14      250.46      215.43     27.70 o 
   7   6  14      220.69      163.51     44.36 o 
  -2   7  14      375.35      291.79    106.86 o 
  -1   7  14        8.32       12.80     24.53 o 
   0   7  14      321.96      255.44     31.50 o 
   1   7  14       82.09       92.24     14.91 o 
   2   7  14      304.11      311.95     27.22 o 
   3   7  14      194.47      162.59     20.61 o 
   4   7  14      670.16      611.40     40.88 o 
   5   7  14      359.19      349.62     39.79 o 
   6   7  14        0.51       25.62     27.41 o 
  -2   8  14      108.02      119.47     39.13 o 
  -1   8  14      118.43       68.94     32.95 o 
   0   8  14        1.20      -22.07     23.43 o 
   1   8  14      710.23      696.33     60.87 o 
   2   8  14      131.18      101.72     20.87 o 
   3   8  14       19.79       46.13     31.75 o 
   4   8  14       29.47       53.32     17.90 o 
   5   8  14      579.89      544.89     85.99 o 
   6   8  14      196.47      145.96     28.30 o 
   7   8  14       83.21       71.24     30.97 o 
  -1   9  14       53.82       78.57     36.62 o 
   0   9  14      188.13      106.50     43.31 o 
   1   9  14       10.37       15.27     16.57 o 
   2   9  14      302.22      354.07     85.37 o 
   3   9  14        1.12       42.32     17.26 o 
   4   9  14      482.64      496.92     51.02 o 
   5   9  14      418.85      474.01     51.89 o 
   6   9  14        1.52       10.50     15.38 o 
   0  10  14      125.10      118.11     40.80 o 
   1  10  14      885.82      839.37     87.72 o 
   2  10  14       63.52       53.78     20.30 o 
   3  10  14        2.39      -12.86     16.17 o 
   4  10  14      293.30      318.02     41.68 o 
   5  10  14       69.15       88.55     25.63 o 
   2  11  14      267.60      224.73     37.62 o 
   3  11  14      145.37      164.23     32.10 o 
   4  11  14      202.36      187.94     35.47 o 
  -1  -6  15       47.32       55.24     32.48 o 
   0  -6  15      524.28      535.88     61.47 o 
   1  -6  15       20.20       69.31     27.52 o 
  -3  -5  15      273.97      336.50     52.18 o 
  -2  -5  15       48.25       23.67     30.60 o 
  -1  -5  15      340.10      380.74     50.56 o 
   0  -5  15       93.84       96.69     26.56 o 
   1  -5  15      166.72      126.95     30.72 o 
   2  -5  15      217.90      195.33     37.27 o 
  -3  -4  15        5.58       37.26     24.25 o 
  -2  -4  15       31.54       79.04     39.28 o 
  -1  -4  15        6.01       19.56     51.31 o 
   0  -4  15      554.08      492.93    107.28 o 
   1  -4  15      168.91      197.39     34.50 o 
   2  -4  15       66.97       62.59     21.49 o 
   3  -4  15       15.31       52.20     26.36 o 
  -4  -3  15       79.38      112.87     36.96 o 
  -3  -3  15      391.50      396.19     62.30 o 
  -2  -3  15      160.35      245.88     76.89 o 
  -1  -3  15      459.11      523.64     61.88 o 
   0  -3  15      136.39      133.30     28.55 o 
   1  -3  15      248.16      280.28     38.70 o 
   2  -3  15       42.87       31.19     48.80 o 
   3  -3  15      362.43      321.90     76.37 o 
   4  -3  15      446.80      379.34     61.41 o 
  -4  -2  15      264.03      308.42     86.99 o 
  -3  -2  15        8.99        0.71     14.92 o 
  -2  -2  15      103.60      189.81     61.51 o 
  -1  -2  15        5.20       32.33     43.52 o 
   0  -2  15      719.24      876.60     83.24 o 
   1  -2  15      195.79      216.47     32.98 o 
   2  -2  15       28.12       50.50     18.81 o 
   3  -2  15      337.21      270.46     37.36 o 
   4  -2  15      163.34      149.39     38.39 o 
   5  -2  15      253.11      272.94     53.14 o 
  -4  -1  15        0.35       41.19     24.94 o 
  -3  -1  15      811.75      738.24    138.46 o 
  -2  -1  15      442.29      499.88     58.68 o 
  -1  -1  15      483.35      473.37     53.93 o 
   0  -1  15      302.80      299.84     40.33 o 
   1  -1  15      212.98      183.40     43.36 o 
   2  -1  15       31.03       49.06     18.45 o 
   3  -1  15      150.68      118.64     23.85 o 
   4  -1  15      839.85      938.51    108.70 o 
   5  -1  15       34.97       58.69     25.53 o 
  -4   0  15      388.21      382.52     59.00 o 
  -3   0  15      128.70      158.07     50.95 o 
  -2   0  15        2.53       73.86     32.64 o 
  -1   0  15       13.77      -14.47     15.95 o 
   0   0  15     1279.41     1607.34    125.17 o 
   1   0  15      744.38      802.50     71.27 o 
   2   0  15      149.49      184.59     42.84 o 
   3   0  15      731.08      696.06     60.32 o 
   4   0  15       37.50       33.55     12.97 o 
   5   0  15      159.78      153.94     46.55 o 
   6   0  15      124.27       95.48     58.74 o 
  -4   1  15       45.55       51.88     51.63 o 
  -3   1  15      447.28      456.75     56.98 o 
  -2   1  15      107.74       51.15     25.40 o 
  -1   1  15     1142.98     1277.19    105.36 o 
   0   1  15      807.32      790.59     72.73 o 
   1   1  15       92.61       86.44     21.27 o 
   2   1  15        6.50       37.14     24.38 o 
   3   1  15      211.50      208.40     71.61 o 
   4   1  15      708.18      574.00     80.43 o 
   5   1  15       56.37       25.01     26.89 o 
   6   1  15      389.89      302.71     47.55 o 
  -4   2  15      553.23      530.10     67.16 o 
  -3   2  15       74.54       85.26     25.94 o 
  -2   2  15       58.12       26.09     35.26 o 
  -1   2  15       37.82      -11.94     14.47 o 
   0   2  15      924.78     1043.12    105.77 o 
   1   2  15      965.53     1165.36    139.30 o 
   2   2  15      603.65      655.56     65.59 o 
   3   2  15      975.78     1056.68     80.14 o 
   4   2  15       39.37       47.12     21.22 o 
   5   2  15       29.34       15.73     13.05 o 
   6   2  15       37.98       40.98     19.08 o 
  -3   3  15      257.62      336.60     51.46 o 
  -2   3  15        1.46       19.63     15.90 o 
  -1   3  15      427.34      494.32     54.58 o 
   0   3  15      726.51      881.68    130.72 o 
   1   3  15       44.22       77.85     21.23 o 
   2   3  15      201.92      207.99     28.65 o 
   3   3  15      245.54      220.35     39.59 o 
   4   3  15     1621.78     1725.51    108.70 o 
   5   3  15       67.67       95.99     16.33 o 
   6   3  15      247.64      249.47     46.08 o 
   7   3  15       30.10       24.81     33.11 o 
  -3   4  15      158.59      165.70     44.57 o 
  -2   4  15       66.98       64.77     21.63 o 
  -1   4  15      202.60      167.49     46.92 o 
   0   4  15      146.54      128.69     24.82 o 
   1   4  15      654.67      783.96     64.39 o 
   2   4  15      625.99      639.80     81.76 o 
   3   4  15     1582.34     1476.06     78.62 o 
   4   4  15       74.45       85.29     25.32 o 
   5   4  15       15.52       22.94     11.90 o 
   6   4  15        0.70        3.78     12.63 o 
   7   4  15      283.73      248.31     38.55 o 
  -3   5  15       64.43      108.29     41.53 o 
  -2   5  15       43.16       86.34     24.58 o 
  -1   5  15      155.11      131.69     26.91 o 
   0   5  15      869.29      897.39     75.96 o 
   1   5  15      146.12      118.68     24.70 o 
   2   5  15      140.76      131.75     27.04 o 
   3   5  15        8.60       23.06     10.45 o 
   4   5  15     1095.39     1020.94     67.66 o 
   5   5  15      202.25      208.26     31.38 o 
   6   5  15      528.73      489.41     51.71 o 
   7   5  15      283.77      259.83     38.20 o 
  -2   6  15      123.29       80.82     32.33 o 
  -1   6  15      227.07      164.67     59.94 o 
   0   6  15       74.09       83.94     22.13 o 
   1   6  15      317.30      256.44     38.08 o 
   2   6  15      254.81      230.79     30.53 o 
   3   6  15     1004.67      931.22     57.37 o 
   4   6  15      665.99      665.28     47.24 o 
   5   6  15       25.73       45.80     15.43 o 
   6   6  15       59.50       73.41     22.04 o 
   7   6  15      317.96      242.08     58.79 o 
  -2   7  15        4.46        4.06     25.00 o 
  -1   7  15      109.43       86.37     24.20 o 
   0   7  15      960.73     1013.75    186.22 o 
   1   7  15       51.21       82.11     20.75 o 
   2   7  15       97.11       97.86     26.27 o 
   3   7  15       56.16       57.93     14.50 o 
   4   7  15      483.65      386.95     53.24 o 
   5   7  15      205.85      171.05     29.23 o 
   6   7  15      545.41      601.33    114.19 o 
  -1   8  15      628.47      516.17     88.61 o 
   0   8  15        3.01       25.84     24.27 o 
   1   8  15       63.18       23.43     23.96 o 
   2   8  15       18.73       22.97     14.58 o 
   3   8  15      686.13      619.95     57.73 o 
   4   8  15      447.28      418.18     48.17 o 
   5   8  15       73.17       44.07     63.71 o 
   6   8  15      113.23      106.74     27.34 o 
   0   9  15      723.80      708.67    109.53 o 
   1   9  15       68.77       -6.90     24.79 o 
   2   9  15      230.49      218.86     51.37 o 
   3   9  15      155.16      140.39     28.46 o 
   4   9  15      209.25      226.35     33.90 o 
   5   9  15        0.28       10.56     22.13 o 
   2  10  15       16.86       55.34     31.70 o 
   3  10  15      468.03      425.31     77.47 o 
   4  10  15      245.85      182.28     33.78 o 
   0  -5  16       39.47      111.21     49.59 o 
  -2  -4  16      411.79      457.48     84.58 o 
  -1  -4  16        9.13       37.39     22.90 o 
   0  -4  16        1.95       13.39     24.17 o 
   1  -4  16        8.97       -2.92     16.60 o 
   2  -4  16      545.39      456.00     56.70 o 
  -2  -3  16       13.90        8.35     18.85 o 
  -1  -3  16      418.89      476.88     61.49 o 
   0  -3  16        3.58       21.38     19.95 o 
   1  -3  16      310.95      259.51     46.92 o 
   2  -3  16      100.66       97.92     24.35 o 
  -3  -2  16       71.61       32.39     36.67 o 
  -2  -2  16      641.12      603.95     78.15 o 
  -1  -2  16       91.11      173.68     39.91 o 
   0  -2  16       23.74       16.52     17.44 o 
   1  -2  16       23.43       43.31     24.58 o 
   2  -2  16      464.11      410.44     48.95 o 
   3  -2  16      154.96      135.31     27.87 o 
   4  -2  16      105.07      123.45     35.57 o 
  -3  -1  16       72.04       86.29     31.48 o 
  -1  -1  16      137.07      159.89     33.08 o 
   0  -1  16        0.18       -2.79     18.73 o 
   1  -1  16      357.76      388.87     50.77 o 
   2  -1  16      438.92      449.68     51.95 o 
   3  -1  16        1.19       25.82     21.92 o 
   4  -1  16       14.37       66.95     30.86 o 
   5  -1  16      228.48      252.54     51.58 o 
  -3   0  16       30.45       43.42     26.24 o 
  -2   0  16      643.03      686.65     81.63 o 
  -1   0  16      169.29      256.50     40.56 o 
   0   0  16       72.61       72.17     24.62 o 
   1   0  16      147.71       98.81     26.65 o 
   2   0  16      189.68      158.13     30.66 o 
   3   0  16      201.91      222.79     32.32 o 
   4   0  16      167.00      137.59     38.66 o 
   5   0  16      222.93      202.33     45.51 o 
  -3   1  16      103.37      168.21     37.92 o 
  -2   1  16       49.03       70.01     26.07 o 
  -1   1  16       51.13       76.67     22.81 o 
   0   1  16      121.46       81.35     23.89 o 
   1   1  16      433.02      535.14    101.37 o 
   2   1  16      529.58      547.10     58.80 o 
   4   1  16       23.71       18.15     29.66 o 
   5   1  16       69.21       92.48     32.85 o 
  -3   2  16        0.67       18.85     17.59 o 
  -2   2  16      464.52      380.41     52.37 o 
  -1   2  16      120.31      123.30     30.29 o 
   0   2  16      111.58       69.88     23.01 o 
   1   2  16      250.91      323.82     45.53 o 
   2   2  16      321.57      308.20     66.01 o 
   3   2  16      117.04      104.69     25.42 o 
   4   2  16       49.12       48.03     18.71 o 
   5   2  16      551.67      479.45     68.52 o 
   6   2  16      111.24      114.45     38.39 o 
  -3   3  16      181.06      172.54     38.68 o 
  -2   3  16       62.61      101.76     29.39 o 
  -1   3  16       61.99       63.83     22.01 o 
   0   3  16        0.00       29.15     24.85 o 
   1   3  16      287.99      256.53     38.38 o 
   2   3  16     1180.28     1283.68     98.99 o 
   3   3  16        0.12        6.59     18.73 o 
   4   3  16       69.93       84.26     21.40 o 
   5   3  16       29.48       39.40     17.45 o 
   6   3  16      384.04      294.75     40.29 o 
  -2   4  16      450.91      424.01     54.26 o 
  -1   4  16      251.99      212.15     37.36 o 
   0   4  16       75.79       79.59     22.51 o 
   1   4  16      627.69      725.55     69.72 o 
   2   4  16       20.13       -3.77     22.70 o 
   3   4  16      112.62      107.15     23.87 o 
   4   4  16      105.82       79.15     21.31 o 
   5   4  16     1004.07     1005.51    157.40 o 
   6   4  16       22.51       48.01     20.41 o 
  -2   5  16      279.65      289.79     44.69 o 
  -1   5  16       10.76       -7.39     14.78 o 
   0   5  16       36.74       50.16     38.71 o 
   1   5  16      244.86      220.91     34.63 o 
   2   5  16      634.25      618.68     70.62 o 
   3   5  16       60.41       33.98     26.52 o 
   4   5  16      489.78      442.73     38.04 o 
   5   5  16       24.48       25.65     14.56 o 
   6   5  16      306.40      293.02     40.32 o 
  -1   6  16      208.90      187.43     35.83 o 
   0   6  16      174.23      190.25     31.67 o 
   1   6  16      471.72      417.79     47.47 o 
   2   6  16        0.91       24.34     15.52 o 
   3   6  16       10.30       35.04     26.00 o 
   4   6  16       56.23       55.49     15.03 o 
   5   6  16      918.48      821.44     56.78 o 
   6   6  16      258.56      268.76     52.20 o 
  -1   7  16        0.13      -10.98     22.81 o 
   0   7  16       20.30       20.19     16.47 o 
   1   7  16       91.67       53.18     19.71 o 
   2   7  16      370.78      290.00     45.72 o 
   3   7  16      139.93      118.22     37.77 o 
   4   7  16      307.83      289.28     52.46 o 
   5   7  16       97.32      111.92     25.75 o 
   6   7  16       52.17       22.70     41.58 o 
   0   8  16       92.57      158.91     47.60 o 
   1   8  16      669.42      593.27     89.03 o 
   2   8  16       53.11        3.77     22.07 o 
   3   8  16        0.64       14.86     22.70 o 
   4   8  16       43.72       63.57     23.00 o 
   5   8  16      348.38      374.75     49.60 o 
   2   9  16      322.21      249.51     57.22 o 
   3   9  16      171.64      155.35     43.21 o 
   4   9  16      228.26      200.13     50.63 o 
  -1  -3  17       88.45       98.62     34.96 o 
   0  -3  17        0.15       87.67     42.16 o 
   1  -3  17      290.14      263.63     58.58 o 
   2  -3  17      110.41      135.34     73.23 o 
  -2  -2  17       49.62       48.90     26.82 o 
  -1  -2  17       47.27       58.14     24.86 o 
   0  -2  17      366.71      424.42     57.00 o 
   1  -2  17       26.64       82.23     32.06 o 
   2  -2  17        2.61       70.93     40.28 o 
   3  -2  17        3.64        1.15     16.63 o 
  -2  -1  17       92.40      102.47     34.49 o 
  -1  -1  17      196.62      161.80     42.83 o 
   0  -1  17       46.76       60.46     46.76 o 
   1  -1  17      313.11      257.44     42.50 o 
   2  -1  17       59.49       71.17     25.97 o 
   3  -1  17      225.39      137.91     31.55 o 
   4  -1  17      232.53      231.93     54.30 o 
  -2   0  17       43.14       73.65     31.26 o 
  -1   0  17        8.73       28.46     31.91 o 
   0   0  17      484.72      503.93     65.49 o 
   1   0  17      361.28      417.23     57.36 o 
   2   0  17       53.63       44.61     28.19 o 
   3   0  17       70.93       67.81     22.73 o 
   4   0  17       90.51       72.60     35.88 o 
  -2   1  17      158.00      159.77     38.11 o 
  -1   1  17      389.63      448.82     72.81 o 
   0   1  17      106.86      103.87     31.90 o 
   1   1  17      210.00      247.88     43.23 o 
   2   1  17       31.14       52.51     23.28 o 
   3   1  17      225.80      249.48     38.13 o 
   4   1  17      357.59      411.85    186.79 o 
   5   1  17       18.58       41.22     27.72 o 
  -2   2  17        2.57       27.21     38.60 o 
  -1   2  17        0.23       11.69     19.60 o 
   0   2  17      551.14      494.12     61.80 o 
   1   2  17      299.23      262.03     41.62 o 
   2   2  17       17.60       -9.33     16.21 o 
   3   2  17      499.20      595.09     62.81 o 
   4   2  17       47.29       39.69     19.90 o 
   5   2  17      136.76      123.76     38.39 o 
  -2   3  17       27.87       68.42     38.81 o 
  -1   3  17      315.77      247.00     42.73 o 
   0   3  17      280.27      293.54     63.08 o 
   1   3  17       80.55       97.64     26.72 o 
   2   3  17       48.38       50.53     34.26 o 
   3   3  17      151.86      160.84     32.47 o 
   4   3  17      528.39      572.28     58.48 o 
   5   3  17       19.58       52.20     30.23 o 
  -1   4  17       32.41       45.68     22.15 o 
   0   4  17      138.87      143.55     31.88 o 
   1   4  17      369.19      264.65     42.38 o 
   2   4  17       53.47       64.73     23.08 o 
   3   4  17      610.04      512.34     56.30 o 
   4   4  17       43.26       23.36     18.06 o 
   5   4  17       47.18       47.19     20.67 o 
  -1   5  17      212.67      204.02     39.17 o 
   0   5  17      311.98      238.30     39.43 o 
   1   5  17        5.35       54.33     21.92 o 
   2   5  17       36.77       25.06     32.64 o 
   3   5  17      128.77      107.98     38.39 o 
   4   5  17      427.66      382.61     46.50 o 
   5   5  17       43.04       13.41     20.14 o 
   0   6  17      105.81       51.92     24.27 o 
   1   6  17      247.40      189.64     40.43 o 
   2   6  17       65.72       39.97     31.23 o 
   3   6  17      338.92      343.94     45.86 o 
   4   6  17        5.87       -1.88     20.40 o 
   5   6  17       43.09       54.61     35.05 o 
   1   7  17        0.03       33.06     25.94 o 
   2   7  17       40.92       49.59     28.66 o 
   3   7  17       60.30       15.38     25.74 o 
   4   7  17      456.52      562.52     96.56 o 
   2   8  17       50.71       47.50     30.97 o 
   3   8  17      367.40      313.53     69.57 o 
   0  -1  18       26.19       26.19     25.63 o 
   1  -1  18      106.52       39.96     31.96 o 
   2  -1  18       65.95      131.41     79.56 o 
   0   0  18        0.05        7.11     26.15 o 
   1   0  18        0.02       13.08     32.74 o 
   2   0  18      181.29      153.83     47.65 o 
   3   0  18      124.89       80.92     40.75 o 
  -1   1  18      216.90      199.86     48.96 o 
   0   1  18      105.11       88.87     28.54 o 
   1   1  18      255.17      259.14     48.92 o 
   2   1  18      147.93      176.90     37.22 o 
   3   1  18        8.68      -17.68     29.40 o 
  -1   2  18       65.77       98.15     32.05 o 
   0   2  18        0.19       22.70     30.86 o 
   1   2  18       18.81       75.40     27.94 o 
   2   2  18      377.56      381.12     53.10 o 
   3   2  18      110.91       88.57     27.99 o 
   4   2  18       29.24      -23.64     26.57 o 
   0   3  18       25.79        3.17     18.83 o 
   1   3  18      449.96      429.43     59.91 o 
   2   3  18      634.99      690.97     77.78 o 
   3   3  18       13.08       55.83     34.68 o 
   4   3  18        0.08        1.15     21.66 o 
   0   4  18       17.03       72.09     28.77 o 
   1   4  18      164.80      139.66     34.92 o 
   2   4  18      249.39      222.39     39.99 o 
   3   4  18      252.43      176.39     35.09 o 
   4   4  18      102.50      108.99     52.41 o 
   1   5  18      252.50      185.83     37.73 o 
   2   5  18      663.91      642.62     75.53 o 
   3   5  18       42.14       64.10     25.08 o 
   4   5  18       73.23       81.28     27.03 o 
   2   6  18       76.65       59.45     23.48 o 
   3   6  18       66.67       59.94     32.01 o 
                                                 
